# Supplementary material for: Behavioral Profiles of Adolescent Alcohol-Preferring/Non-preferring (P/NP) and High/Low Alcohol-Drinking (HAD/LAD) Rats Are Dependent on Line but Not Sex
Source: Front Neurosci. 2022 Jan 13;15:811401. doi: 10.3389/fnins.2021.811401 (PMC8793359; doi:10.3389/fnins.2021.811401)
Supplement: Supplementary file 1 [file Table_1.XLSX]

## Sheet: Sheet1 (2)
Table S1. Results from the MCSF trial in the selectively bred high alcohol-consuming and low alcohol-consuming rats and outbred Wistar rats (P, HAD1/2 and Wistar, n=17–20/sex; NP and LAD1/2, n=11–12).
		P					NP					HAD1					LAD1					HAD2					LAD2					Wistar
Parameter	Sex	Median	IQR			Significances	Median	IQR			Significances	Median	IQR			Significances	Median	IQR			Significances	Median	IQR			Significances	Median	IQR			Significances	Median	IQR			Significances
L Leave	Collapsed	30.4	13.3	–	56.1	P<H2	40.5	26.8	–	65.7		35.6	20.2	–	83.8	H1<H2	37.8	20.7	–	62.5		81.5	46.9	–	139.9		54.2	18.4	–	123.9		14.5	7.3	–	25.2	WI<all other
	Female	29.1	14.9	–	49.6	P<H2	35.4	22.4	–	54.8		41.4	22.4	–	109.7		39.3	22.6	–	62.5		84.2	45.9	–	139.9		47.7	23	–	107		16.4	7.2	–	25.2	Wi<L1,H2,L2
	Male	30.4	13.2	–	57.6	P<H2	48.2	26.8	–	69.8		29.4	18.4	–	66		33.4	19.2	–	61.3		72.2	46.9	–	131.1		73.3	15.1	–	163.2		12.8	8.3	–	24.9	Wi<NP,H1,H2
F center	Collapsed	29	22.5	–	34	P>H1,H2	22	18	–	27	NP>L1,L2	10	5	–	13		13	9	–	18		6	3	–	8	H2<L2	12	7.5	–	13.5		30	20	–	36	Wi>H1,L1,H2,L2
	Female	28.5	21.5	–	30	P>H1,H2	22.5	20	–	25	NP>L2	12	10	–	14	H1>H2	16	13	–	22		5.5	2	–	9		12.5	8	–	13		24	13	–	32	Wi>H2
	Male	31.5	23	–	35.5	P>H1,H2	22	14	–	28	NP>L1,L2	7	3	–	11.5		10.5	3.5	–	13		6	3.5	–	8		11.5	7	–	15		35	26.5	–	42.5	Wi>H1,L1,H2,L2
D center	Collapsed	193.4	176.5	–	214.5	P>H1,H2	190.3	166	–	219.6		130.2	79.4	–	164.6		160.6	110	–	195.6		153.9	125.4	–	187.7		181.4	147.3	–	232.3		189.6	154.6	–	215.2	Wi>H1
	Female	186	159.3	–	206.6		188.7	170.7	–	197.8		147.2	118.7	–	176.7		164.8	155.3	–	224.1		152	116.8	–	206.8		172.2	135	–	187.6		172.4	101.2	–	215
	Male	197.3	180.3	–	225.6	P>H1	216.9	158.5	–	227.7		104.6	68.1	–	148.9		132.2	74.9	–	193.5		164.9	129.8	–	181.5		217.2	155.6	–	315.3		190.5	172.2	–	218.5	Wi>H1
D/F center	Collapsed	6.6	6	–	7.7	P<NP,H1,H2	8.7	7.3	–	10.1	NP<L1,L2	13.1	10.1	–	19.8	H1<H2	12.5	8.5	–	17.3		26.8	17.9	–	49.6	H2>L2	15.3	11.1	–	23.5		6.6	5.5	–	8.4	Wi<NP,H1,L1,H2,L2
	Female	6.5	6	–	7.7	P<H1,H2	8.6	7.3	–	10.1		11	10.1	–	14.7	H1<H2	11.6	7.8	–	12.6		30.8	18.9	–	53		14.3	10.1	–	21.1		7.3	6.3	–	9.5	Wi<H1,H2,L2
	Male	6.7	6	–	8.2	P<H1,H2	8.7	7.7	–	10.1	NP<L2	14.4	10.9	–	21.8		16.1	12.4	–	23.6		22.7	17.9	–	38.8		16.4	12.6	–	25.8		5.8	5	–	7.3	Wi<NP,H1,L1,H2,L2
%F center	Collapsed	17.5	15.8	–	18.9	P>H1,H2	16.9	15.2	–	20.6		12.2	9.6	–	15		14.1	12.3	–	20		9.2	6.6	–	12.1	H2<L2	14.6	13.1	–	15.6		20.1	17.6	–	22.1	Wi>P,H1,H2,L2
	Female	17.4	15	–	18.4	P>H1,H2	16.4	15.7	–	18.2		12.2	9.7	–	13.5	H1<L1	17.9	13.8	–	21.9		9.7	5.9	–	14.6		14.6	13.2	–	15.1		18.1	10.2	–	20.1	F<M
	Male	17.7	15.8	–	20.7	P>H2	19.4	14.2	–	21.1		11.9	9.2	–	18.1		13.2	10.5	–	14.6		9.1	7.3	–	10.9	H2<L2	14.6	12.1	–	16		21.6	20.2	–	25.6	Wi>P,H1,L1,H2,L2
%D center	Collapsed	16.1	14.7	–	17.9	P>H1,H2	15.9	13.8	–	18.3		10.8	6.6	–	13.7		13.4	9.2	–	16.3		12.8	10.4	–	15.6		15.1	12.3	–	19.4		15.8	12.9	–	17.9	Wi>H1
	Female	15.5	13.3	–	17.2		15.7	14.2	–	16.5		12.3	9.9	–	14.7		13.7	12.9	–	18.7		12.7	9.7	–	17.2		14.4	11.3	–	15.6		14.4	8.4	–	17.9
	Male	16.4	15	–	18.8	P>H1	18.1	13.2	–	19		8.7	5.7	–	12.4		11	6.2	–	16.1		13.7	10.8	–	15.1		18.1	13	–	26.3		15.9	14.4	–	18.2	Wi>H1
L CTRCI	Collapsed	166.6	58.9	–	308.4		165.4	45.4	–	364.7		306.1	80.6	–	468.5		142.9	32.4	–	320.4		435.2	166.6	–	594.7		368.3	236	–	555.5		87.7	47.9	–	200	Wi<H2,L2
	Female	120.6	55.6	–	238.5		151	21.4	–	399.4		321.8	80.6	–	461.3		192.4	51.7	–	360.6		290.4	164.7	–	502.2		331.2	148.9	–	418.8		84.8	43.6	–	203.9
	Male	244.7	65.4	–	364		184.6	101.9	–	309.9		240.9	24.5	–	584.9		38.5	32.4	–	223.9		540.9	391.1	–	771.2		395.4	279.5	–	712.3		91.5	52.2	–	184.9	Wi<L2
F CTRCI	Collapsed	9	6	–	12	P>H1,H2	7	4	–	9	NP>L1,L2	2	0	–	3	H1>H2	2	0	–	5		0	0	–	1	H2<L2	2	1	–	3		11	6	–	15	Wi<H1,L1,H2,L2
	Female	8.5	5.5	–	11	P>H1,H2	7	5.5	–	9	NP>L2	2	1	–	4		3	3	–	7		0.5	0	–	2		3	1.5	–	3.5		8	3	–	12	Wi>H1,H2
	Male	10.5	6	–	13.5	P>H1,H2	7	2	–	9		1	0	–	2.5		0	0	–	2		0	0	–	1	H2<L2	1.5	1	–	2.5		14	8.5	–	18	Wi>H1,L1,H2,L2
D CTRCI	Collapsed	5.3	3.2	–	7.5	P>H1,H2	3.8	2.8	–	5.2	NP>L2	1	0	–	2.1		1.3	0	–	4.7		0	0	–	1.3	H2<L2	1.8	0.7	–	3.1		5.1	3.1	–	6.8	Wi>H1,L1,H2,L2
	Female	5.8	3.5	–	7.4	P>H1,H2	4.6	3.4	–	7.6		1.1	0.5	–	2.3		1.6	0.9	–	5		0.4	0	–	1.7		1.8	0.7	–	3.6		3.5	2.9	–	5.6	Wi>H2
	Male	4.6	3	–	7.5	P>H1,H2	2.9	1.6	–	5		0.3	0	–	1.7		0	0	–	1.8		0	0	–	0.6	H2<L2	1.9	0.8	–	2.6		6	4.5	–	7.4	Wi>H1,L1,H2,L2
D/F CTRCI	Collapsed	0.6	0.4	–	0.8		0.6	0.4	–	1.1		0.6	0.4	–	0.9		0.6	0.4	–	1.1		0.8	0.6	–	1.3		0.7	0.6	–	1.3		0.5	0.4	–	0.5	Wi<H2,L2
	Female	0.6	0.6	–	0.8		0.8	0.5	–	1.2		0.5	0.4	–	0.9		0.5	0.4	–	0.6		0.8	0.6	–	1		0.7	0.6	–	0.8		0.5	0.4	–	0.5
	Male	0.5	0.4	–	0.6		0.5	0.4	–	0.7		0.7	0.4	–	0.9		1.1	0.9	–	1.4		0.9	0.5	–	1.3		0.8	0.6	–	2		0.5	0.4	–	0.5
%F CTRCI	Collapsed	5.2	4.2	–	6.9	P>H1,H2	5.3	3.3	–	6.9		2	0	–	3.3		2.2	0	–	4.1		0	0	–	2.2	H2<L2	2.7	1.4	–	4.2		6.7	5	–	8.9	Wi>H1,L1,H2,L2
	Female	5.2	3.9	–	6.5	P>H2	5.4	4.6	–	6.4		2.2	1.8	–	4.7		3.2	2.8	–	6.3		1	0	–	2.6		3.2	1.9	–	4.2		5.6	2.4	–	7.5	Wi>H2
	Male	5.2	4.4	–	7.8	P>H1,H2	5.1	1.8	–	7.1		1.1	0	–	2.4		0	0	–	2.1		0	0	–	1.1	H2<L2	2	1.4	–	3.9		8.3	6.4	–	10	Wi>H1,L1,H2
%D CTRCI	Collapsed	0.4	0.3	–	0.6	P>H1,H2	0.3	0.2	–	0.4	NP>L2	0.1	0	–	0.2		0.1	0	–	0.4		0	0	–	0.1	H2<L2	0.1	0.1	–	0.3		0.4	0.3	–	0.6	Wi>H1,L1,H2,L2
	Female	0.5	0.3	–	0.6	P>H1,H2	0.4	0.3	–	0.6		0.1	0	–	0.2		0.1	0.1	–	0.4		0	0	–	0.1		0.1	0.1	–	0.3		0.3	0.2	–	0.5	Wi>H2
	Male	0.4	0.3	–	0.6	P>H1,H2	0.2	0.1	–	0.4		0	0	–	0.1		0	0	–	0.2		0	0	–	0	H2<L2	0.2	0.1	–	0.2		0.5	0.4	–	0.6	Wi>H1,L1,H2,L2
Occ CTRCI	Collapsed	37/40				P>H2	22/23					26/37					15/23					16/40				H2<L2	21/24					36/39				Wi>H2
	Female	19/20				P>H2	12/12					15/17					10/11					10/20					10/12					18/19				Wi>H2
	Male	18/20				P>H2	10/11					11/20					5/12					6/20				H2<L2	11/12					18/20				Wi>H2
F totcorr	Collapsed	51.5	45.5	–	58.5	P>NP,H1,H2	45	38	–	48	NP>L1,L2	28	21	–	32	H1>H2	31	25	–	33		17.5	13	–	24		25.5	20	–	28.5		46	36	–	48	Wi<P, Wi>H1,L1,H2,L2
	Female	49.5	46.5	–	56.5	P>H1,H2	44.5	38	–	48	NP>L1,L2	29	28	–	33	H1>H2	31	31	–	34		15.5	10.5	–	21.5		25	20	–	28.5		40	32	–	47	Wi<P, Wi>H2,L2
	Male	55	45	–	59	P>H1,H2	45	38	–	48	NP>L1,L2	23	11.5	–	31		26.5	15	–	30.5		20.5	14.5	–	27		25.5	21	–	30.5		47.5	39	–	52.5	Wi>H1,L1,H2,L2
D totcorr	Collapsed	345.5	317.8	–	365.9	P<NP	385.1	358.6	–	412.7	NP>L2	325	290.5	–	393.9		406.2	314.6	–	431.3		288	206.1	–	377.3		300.3	247.4	–	327.5		387	353.7	–	416.3	Wi>P,H2,L2
	Female	340.6	297.8	–	361.4	P<NP	398	368.8	–	414.4	NP>L2	325	298	–	400.2		410.6	335.4	–	425.9		263.6	197.7	–	365.4		272.1	247.4	–	307.1		368.7	325.9	–	410.8	Wi>L2
	Male	348.4	329.3	–	375.4		375.7	355.7	–	410.4		321.2	189	–	368.9		384.6	187.7	–	438.2		308.3	217.4	–	380.7		316.4	265	–	376.2		408.9	374.7	–	434.5	Wi>L2
D/F totcorr	Collapsed	6.8	5.8	–	7.7	P<NP,H1,H2	9.1	7.9	–	10.1	NP<L1,L2	11.2	9.8	–	14.4	H1<H2	12.4	11	–	14.6		14.3	12.2	–	19.4	H2>L2	11.2	9.5	–	13.3		9	7.4	–	10.5	Wi>P, Wi<H1,L1,H2,L2
	Female	7	5.8	–	7.8	P<NP,H1,H2	9.1	8	–	9.8		10.7	9.8	–	12.4	H1<H2	11.5	10.8	–	14.4		14.7	13.3	–	21.1	H2>L2	10.9	9.4	–	12		9.5	8.1	–	12.5	Wi>P, Wi<H2
	Male	6.6	5.8	–	7.6	P<NP,H1,H2	9.4	7.7	–	10.5	NP<L1,L2	12.6	9.8	–	16.4		13.1	12.1	–	15		13.7	11.9	–	17.2		12.3	10.9	–	14.9		8.3	7.3	–	9.9	Wi<H1,L1,H2,L2
%F totcorr	Collapsed	31.2	30.3	–	33.1	P<NP	33.8	31.4	–	35.9	NP>L1	30.8	29.3	–	33.3		30.6	28.1	–	33.3		30.4	24	–	32.3		31.9	28.4	–	33.3		29.6	28.2	–	30.2	Wi<P,NP
	Female	31	30.5	–	33.1		32.7	30.7	–	33.7		29.7	29.5	–	31.5		30.6	28.8	–	33		27.7	23.4	–	31		30.8	28	–	33.1		29.8	28.3	–	30.1	Wi<NP
	Male	31.3	30.1	–	33	P<NP	35.5	34.2	–	37.5		32.5	28.1	–	34.3		29.8	28.1	–	33.6		31.9	26.3	–	34.3		32.5	29.5	–	33.7		28.6	28	–	30.8	Wi<P,NP
%D totcorr	Collapsed	28.8	26.5	–	30.5	P<NP	32.1	29.9	–	34.4	NP>L2	27.1	24.2	–	32.8		33.9	26.2	–	35.9		24	17.2	–	31.4		25	20.6	–	27.3		32.2	29.5	–	34.7	Wi>P,H2,L2
	Female	28.4	24.8	–	30.1		33.2	30.7	–	34.5	NP>L2	27.1	24.8	–	33.3		34.2	28	–	35.5		22	16.5	–	30.4		22.7	20.6	–	25.6		30.7	27.2	–	34.2	Wi>L2
	Male	29	27.4	–	31.3		31.3	29.6	–	34.2		26.8	15.7	–	30.7		32	15.6	–	36.5		25.7	18.1	–	31.7		26.4	22.1	–	31.4		34.1	31.2	–	36.2	Wi>L2
Occ corrA	Collapsed	39/40				P>H2	23/23					32/37					19/23					29/40					21/24					35/39
	Female	19/20					12/12					16/17					10/11					13/20					10/12					17/19
	Male	20/20					11/11					16/20					9/12					16/20					11/12					18/20
Occ corrB	Collapsed	39/40				P>H2	23/23					35/37				H1>H2	20/23					22/40				H2<L2	23/24					37/39				Wi>H2
	Female	19/20				P>H2	12/12					17/17				H1>H2	11/11					9/20				H2<L2	12/12					17/19				Wi>H2
	Male	20/20				P>H2	11/11					18/20					9/12					13/20					11/12					20/20				Wi>H2
Occ corrC	Collapsed	40/40					23/23					33/37					21/23					40/40					22/24					37/39
	Female	20/20					12/12					16/17					10/11					20/20					11/12					19/19
	Male	20/20					11/11					17/20					11/12					20/20					11/12					18/20
L DCR	Collapsed	346	85.2	–	444.4		315.6	114.2	–	447.3		242.9	76.8	–	534.8		318.4	257	–	533.4		191.6	75.1	–	478.1		412.8	257.9	–	668.1		43.6	23.9	–	255	Wi<P,NP,L1,H2,L2
	Female	361	59.2	–	451.2		335.1	295.9	–	448.5		298.2	89.8	–	461		291.3	257	–	402.9		323.6	108.2	–	478.1		442.7	218.6	–	668.1		41.2	24.3	–	364.7
	Male	308.2	91.8	–	413.3		265.8	89.6	–	431.3		124.2	74.7	–	599		532.2	300	–	552.1		138.1	72.2	–	456.5		412.8	257.9	–	728.5		48.6	23.9	–	143.2	Wi<L1,L2
F DCR	Collapsed	7	5	–	10	P>H1,H2	6	5	–	9	NP>L1,L2	4	2	–	5		5	3	–	5		2	0	–	5		4	2.5	–	5.5		7	4	–	8	Wi>H1,L1,H2,L2
	Female	7	5	–	9	P>H2	5.5	5	–	6.5		4	4	–	5	H1>H2	5	4	–	5		0.5	0	–	3		4	2.5	–	5		6	4	–	7	Wi>H2
	Male	7.5	5.5	–	10	P>H1,H2	7	6	–	10	NP>L1,L2	3	1	–	5		4.5	0.5	–	5		3.5	1	–	6		5	2.5	–	6		7	5.5	–	8	Wi>H1,H2
D DCR	Collapsed	74.5	54.7	–	90.5	P<NP	99.1	77.5	–	131.8	NP>L1	75.8	51.1	–	132.7		48.6	28.7	–	75.3		37.8	0	–	164		78.2	39.1	–	98.4		55.6	34.6	–	68.3	Wi<P,NP
	Female	70.3	54.3	–	91.6		93.6	67.9	–	114.3		80.5	67.8	–	125.2		61.6	28.7	–	83.3		9.7	0	–	150.5		73	39.1	–	97.7		57.1	25.8	–	76.8	Wi<NP
	Male	75.6	56.9	–	83.9		101.6	90.1	–	140.5		57.7	19	–	235.5		46.4	21.7	–	68.5		59.9	9.1	–	167.6		78.2	41.5	–	108.7		51.6	37.1	–	65.7	Wi<NP
D/F DCR	Collapsed	9.8	7.9	–	13.7	P<NP,H1,H2	14.2	11.9	–	15.6		21.2	17.3	–	33.9	H1>L1	11.2	8.7	–	18.8		28.3	11.7	–	44.7		17.2	13.5	–	23.1		8.5	6.6	–	9.8	Wi<NP,H1,H2,L2
	Female	9.8	8.3	–	15.1	P<H1,H2	14.4	13.3	–	17.7		21.6	18.2	–	27.7		10.5	7.6	–	20.8		43.1	19.4	–	59.9		20	12.2	–	23.1		9.2	8	–	10.6	Wi<NP,H1,H2,L2
	Male	10.2	7.8	–	12.7	P<H1	14.2	10.8	–	15.6		19.2	17	–	49.6		11.2	9.3	–	15.4		21	11.3	–	28.9		15.1	13.5	–	24.9		7.7	6.6	–	9.3	Wi<NP,H1,L1,H2,L2
%F DCR	Collapsed	4.4	3.6	–	5.1		5.1	3.6	–	7.4		4.3	3.2	–	6.3		4.5	3.4	–	5.3		3.9	0	–	6.7		5.5	3.1	–	6.1		4.2	3.3	–	4.9
	Female	4.4	3.5	–	5.1		4.5	3.6	–	5.1		4.5	3.9	–	5.4		4.5	3.4	–	5.2		0.5	0	–	5.8		4.6	3.1	–	5.7		4.3	3.3	–	4.9
	Male	4.3	3.7	–	5.3		7.4	5.7	–	7.5		4	1	–	7.6		4.5	2.1	–	5.5		5.5	1.4	–	7		5.9	3.6	–	6.5		4.1	3.3	–	4.8
%D DCR	Collapsed	6.2	4.6	–	7.5	P<NP	8.3	6.5	–	11	NP>L1	6.3	4.3	–	11.1		4.1	2.4	–	6.3		3.1	0	–	13.7		6.5	3.3	–	8.2		4.6	2.9	–	5.7	Wi<P,NP
	Female	5.9	4.5	–	7.6		7.8	5.7	–	9.5		6.7	5.6	–	10.4		5.1	2.4	–	6.9		0.8	0	–	12.5		6.1	3.3	–	8.1		4.8	2.2	–	6.4	Wi<NP
	Male	6.3	4.7	–	7		8.5	7.5	–	11.7		4.8	1.6	–	19.6		3.9	1.8	–	5.7		5	0.8	–	14		6.5	3.5	–	9.1		4.3	3.1	–	5.5	Wi<NP
Occ DCR	Collapsed	39/40				P>H2	23/23					31/37					19/23					26/40					21/24					35/39
	Female	19/20				P>H2	12/12					16/17				H1>H2	10/11					10/20					10/12					17/19
	Male	20/20					11/11					15/20					9/12					16/20					11/12					18/20
L hurdle	Collapsed	145.6	71.6	–	169.6	P<H2	140.2	64	–	204.8		201.4	135	–	265.8	H1<H2	164.4	92.9	–	281.3		284.7	192.4	–	450.3		168.8	57.6	–	348.8		93	46.2	–	205.1	Wi<H2
	Female	79	57.3	–	154.3	P<H2	115.7	54	–	208		210.3	140.8	–	265.8		164	92.9	–	247.6		262.3	198.4	–	408.2		146.4	56.7	–	237.5		157.3	80.4	–	205.1	Wi<H2
	Male	160.3	114.8	–	222.9	P<H2	163.7	93.6	–	180.3		200.9	133.1	–	272.2		222.3	70.3	–	322.3		313	187.9	–	450.3		302.2	137	–	429.3		76.5	34.2	–	338.5
F hurdle	Collapsed	12.5	10.5	–	14	P>NP,H1,H2	10	7	–	12	NP>L1,L2	6	5	–	8		6	4	–	9		4	3	–	6		6	4.5	–	7		8	5	–	10	Wi<P, Wi>H2
	Female	12.5	11	–	15	P>H1,H2	10	8.5	–	12.5	NP>L2	8	6	–	9	H1>H2	7	4	–	9		3	2	–	5		6	4.5	–	7.5		8	6	–	10	Wi<P, Wi>H2
	Male	13	10	–	14	P>H1,H2	10	7	–	12		5.5	2.5	–	7.5		5.5	2.5	–	7.5		6	3	–	7		6	4.5	–	6.5		7.5	3	–	11	Wi<P
D hurdle	Collapsed	163.5	129.8	–	197.1	P>H2	152.2	125.6	–	201.3		138.6	110.2	–	175		113.1	94.4	–	151.8		122.1	92	–	153.1		145.8	115.6	–	187.4		134.2	120.8	–	173.6
	Female	163.7	136.5	–	197.8		139.4	121.2	–	198.9		138.6	124.6	–	146.5		126.9	95.6	–	151.8		122.8	93.7	–	167.7		160.7	127.9	–	187.8		140.8	120.8	–	181.1
	Male	160.1	127.8	–	197.1		160.7	145.2	–	201.3		145	106.8	–	537		105.2	58.7	–	144.4		115.7	87.6	–	145.6		132	96.1	–	173.5		132.5	120	–	152.9
D/F hurdle	Collapsed	13.4	9.3	–	16.9	P<H1,H2	13.8	11.5	–	23.1		18.3	15.4	–	28.3		17.2	13.9	–	24.5		30	18.5	–	40.7		24.6	19.2	–	32		18.3	13.1	–	23.8	Wi<P, Wi>H2
	Female	13.5	9.3	–	17.6	P<H2	12.1	11.1	–	20.2		16.2	13.8	–	24.8		17.2	15.2	–	24.5		36.2	19.5	–	48		25.7	20.1	–	30.3		18.3	13.4	–	21.7
	Male	13.3	9.3	–	15.3	P<H1,H2	16.3	13.4	–	28.8		22.5	15.4	–	452.7		17.2	11.1	–	26.5		23.7	17.2	–	31.2		21.9	16.9	–	33.8		18.5	12.5	–	24.9
%F hurdle	Collapsed	8	6.9	–	9.1		7.9	5.9	–	9.2		8.1	7	–	9.4		6.5	4.3	–	10.6		6.3	5.1	–	8		7.2	6.3	–	8.6		5.5	4.4	–	7	Wi<P,NP,H1,L2
	Female	8.2	6.9	–	9.3	P<H2	7.6	6.3	–	9.2		8.5	7.2	–	9.1		6.3	4.2	–	10.6		6	4.5	–	7.1		7.4	6.5	–	8.8		6.4	5	–	7	Wi<P,H1
	Male	7.9	6.7	–	8.9		8.2	5.4	–	9.2		7.7	6.2	–	9.4		6.7	4.4	–	10.3		7.5	5.3	–	8.6		7.2	5.6	–	8.6		5.4	3.3	–	6.6	Wi<P,H1
%D hurdle	Collapsed	13.6	10.8	–	16.4	P>H2	12.7	10.5	–	16.8		11.6	9.2	–	14.6		9.4	7.9	–	12.6		10.2	7.7	–	12.8		12.1	9.6	–	15.6		11.2	10.1	–	14.5
	Female	13.6	11.4	–	16.5		11.6	10.1	–	16.6		11.6	10.4	–	12.2		10.6	8	–	12.6		10.2	7.8	–	14		13.4	10.7	–	15.7		11.7	10.1	–	15.1
	Male	13.3	10.7	–	16.4		13.4	12.1	–	16.8		12.1	8.9	–	44.7		8.8	4.9	–	12		9.6	7.3	–	12.1		11	8	–	14.5		11	10	–	12.7
Occ hurdle	Collapsed	40/40					23/23					37/37					21/23					39/40					23/24					39/37
	Female	20/20					12/12					17/17					10/11					20/20					12/12					19/19
	Male	20/20					11/11					20/20					11/12					19/20					11/12					20/18
L slope	Collapsed	87.4	53.8	–	167.4	P<H2	100.7	63.6	–	162.4		105.3	46.9	–	226		72.4	42.7	–	80.3		211.6	98.9	–	298.8		120.5	61.8	–	214.6		76.1	31.9	–	108.2	Wi<H2
	Female	108.9	63	–	183.2		106.3	72.8	–	168.5		122.5	46.8	–	214.8		46.9	39.3	–	116		165	93.2	–	271.6		119	56.9	–	142.9		76.1	30.1	–	107.1	Wi<H2
	Male	74.4	51.7	–	146.3	P<H2	89.7	50.2	–	141.2		78.4	46.9	–	243.6		72.4	47.2	–	80.3		238.5	156	–	338		214.6	61.8	–	363.7		79	45.8	–	133.7	Wi<H2
F slope	Collapsed	22	20	–	25	P>NP,H1,H2	18	16	–	22	NP>L2	16	13	–	19		15	14	–	17		13	9.5	–	16		13	11	–	15		21	18	–	24	Wi>H1,L1,H2,L2
	Female	22.5	20	–	25	P>H1,H2	21	18.5	–	23	NP>L2	17	15	–	18		15	14	–	17		12	9	–	15.5		14	11.5	–	15		21	18	–	23	Wi>H1,L1,H2,L2
	Male	21	19.5	–	25.5	P>NP,H1,H2	16	15	–	17		15	5	–	19.5		16	14	–	16.5		13	10.5	–	16		12.5	10	–	13.5		19	16	–	24	Wi>L2
D slope	Collapsed	125.8	107.5	–	164	P<H2	117.5	105	–	144.1		139.3	108.9	–	201.5	H1<H2	122.8	87.4	–	149.7		209.5	157.8	–	291.9		162.7	135	–	185.9		110.6	86.3	–	133.9	Wi<H2,L2
	Female	131.3	115.7	–	166		122.6	112	–	142.4		138.2	126.2	–	154.5		122.8	83.4	–	149.7		194.5	148.7	–	298.8		173.1	151.4	–	185.9		128.5	104.8	–	143.2	Wi<H2
	Male	110.9	99.8	–	152.3	P<H2	105.2	89.9	–	154.4		143.8	39	–	207.8		116.6	89.2	–	168.8		218.3	161.6	–	291.9		149.1	117.7	–	190.7		98.1	80.6	–	128.1	Wi<H2
D/F slope	Collapsed	5.7	5.1	–	6.7	P<H1,H2	6.6	5.7	–	9.4	NP>L2	9.9	7.4	–	12.5	H1<H2	8.4	7.2	–	10.3	L1<L2	16.6	11.7	–	23.5		12	11.5	–	14.2		5.5	4.5	–	6.7	Wi<H1,L1,H2,L2
	Female	5.9	5.5	–	7	P<H1,H2	6.5	5.6	–	7.7	NP<L2	9.5	7	–	10.6	H1<H2	9.3	7.2	–	10.3	L1<L2	19	12.3	–	24.3		11.6	11.3	–	16.4		5.6	5	–	7.5	Wi<H2,L2
	Male	5.5	4.5	–	6.4	P<H1,H2	6.6	5.9	–	9.7	NP<L2	10.2	8.4	–	13.6		8.3	6.9	–	12.8		15.8	11	–	23		12.6	11.7	–	14.2		5.2	4.2	–	6.4	Wi<H1,L1,H2,L2
%F slope	Collapsed	13.5	12.1	–	15	P<H1,H2	14.8	12.9	–	15.2		16.3	15.4	–	18.9	H1<H2	15.2	13.3	–	17.4		18.3	16.9	–	25.2	H2>L2	16.3	13	–	17.2		13.2	11.8	–	15.9	Wi<H2
	Female	13.8	12.7	–	15.7	P<H2	15.1	14.9	–	15.7		16.3	16	–	17.6		14.4	12.7	–	15.5		21	16.8	–	26.5		16.4	13.1	–	17.8		14.9	13.2	–	19.7
	Male	13.5	11.9	–	15	P<H2	13	11.8	–	14.2		17	5.6	–	21.2		16.8	14.9	–	19		17.9	16.9	–	23.8	H2>L2	16.1	13	–	16.5		12.4	10.9	–	14.4	Wi<L1,H2
%D slope	Collapsed	10.5	9	–	13.7	P<H2	9.8	8.8	–	12		11.6	9.1	–	16.8	H1<H2	10.2	7.3	–	12.5		17.5	13.2	–	24.3		13.6	11.2	–	15.5		9.2	7.2	–	11.2	Wi<H2,L2
	Female	10.9	9.6	–	13.8		10.2	9.3	–	11.9		11.5	10.5	–	12.9		10.2	7	–	12.5		16.2	12.4	–	24.9		14.4	12.6	–	15.5		10.7	8.7	–	11.9	Wi<H2
	Male	9.2	8.3	–	12.7	P<H2	8.8	7.5	–	12.9		12	3.2	–	17.3		9.7	7.4	–	14.1		18.2	13.5	–	24.3		12.4	9.8	–	15.9		8.2	6.7	–	10.7	Wi<H2
Occ slope	Collapsed	40/40				P>H1	23/23					31/37				H1<H2	21/23					40/40					22/24					37/39
	Female	20/20					12/12					16/17					10/11					20/20					11/12					19/19
	Male	20/20					11/11					15/20					11/12					20/20					11/12					18/20
L BE	Collapsed	199.3	129.8	–	269.5		305	195.9	–	374.4	NP>L1	127.8	90.8	–	249.1	H1<H2	82.8	54.6	–	121.1	L1<L2	270	167.1	–	452.9		190.4	138.5	–	278.5		87.4	57.6	–	130	Wi<P,NP,H2,L2
	Female	224	151.4	–	287.3		225.3	103.6	–	303.7		167.2	86.2	–	242.5		65.1	51.4	–	123.7		250.8	116.5	–	354.2		187	101.7	–	213.2		85.1	47.8	–	121.5	Wi<P,H2
	Male	180.6	108.5	–	266.9		335.7	305	–	385.4	NP>L1	118.4	90.8	–	249.1		86.5	69.4	–	98.3		307	232.5	–	522.1		246.2	161.6	–	384.9		95	57.6	–	139.6	Wi<NP,H2,L2
F BE	Collapsed	20.5	18	–	23	P>NP,H1,H2	13	12	–	16		15	10	–	18		15	13	–	19		12	8.5	–	15		11.5	10	–	15.5		19	16	–	23	Wi>NP,H1,H2,L2
	Female	21	18.5	–	24	P>H1,H2	15.5	13	–	17.5		17	14	–	18		15	13	–	19		11.5	7	–	14.5		12.5	10.5	–	16		20	16	–	23	Wi>P,H2,L2
	Male	19.5	17.5	–	22.5	P>NP,H1,H2	12	11	–	15		14	5	–	16		16.5	13.5	–	19		12.5	9	–	15.5		10.5	9	–	14.5		19	15.5	–	22.5	Wi>H2,L2
D BE	Collapsed	53.8	49.5	–	68.2	P>NP	31.6	25.9	–	45.4		45.6	32.6	–	72.9		62.1	38.4	–	115.6		57.1	35.7	–	74.7		40.6	30.2	–	50.2		63.7	42.7	–	73.7	Wi>NP,H2
	Female	53.8	49.1	–	64.2		37.1	30.4	–	49.3		50.6	41	–	73.1		58.4	37.6	–	122.3		62.9	42.5	–	79.5		47.1	35.9	–	50.2		63.7	46.5	–	80.5
	Male	54.2	49.5	–	76.4	P>NP	28.3	23.6	–	45.4		40.5	12.9	–	64.7		72.5	42.5	–	107.5		51.7	33.5	–	70.9		31.4	22.9	–	48.9		64.8	42.3	–	73	Wi>NP
D/F BE	Collapsed	2.6	2.3	–	3.6	P<H2	2.4	2.1	–	3.2	NP<L1	3.3	2.6	–	4.4	H1<H2	4.4	3	–	6.5		4.4	3.6	–	6.7	H2>L2	3.2	2.8	–	4		3.2	2.4	–	4.2	Wi<H2
	Female	2.6	2.4	–	3.1	P<H2	2.4	2	–	3.2		3.6	2.5	–	5.1		3.9	3	–	6.4		5.2	3.7	–	7.4	H2>L2	3.1	2.9	–	4.2		2.9	2.4	–	4.2	Wi<H2
	Male	3	2.3	–	3.8		2.5	2.1	–	3.3	NP<L1	3.1	2.6	–	4.4		4.6	3.2	–	6.6		4.1	3.6	–	5.7		3.3	2.8	–	4		3.3	2.3	–	4.1
%F BE	Collapsed	12.6	11.2	–	13.6	P<H1,H2	10.6	9.6	–	12.4	NP<L1,L2	16.1	14	–	18.4		15.2	12.4	–	17.9		17.8	14.9	–	24		14.8	12.5	–	18.2		13.2	11.6	–	14.7	Wi<H2
	Female	13.3	11.9	–	13.7	P<H1,H2	11.8	10.6	–	12.8		16.9	15.2	–	17.9		13.8	12.4	–	16.3		18.4	16.4	–	24.8		15	13.1	–	18.5		13.8	12.6	–	18.7
	Male	12	10.9	–	13.3	P<H2	9.8	8.4	–	11.8		15.3	5.6	–	19.3		16.3	13.6	–	20.6		17	14	–	23.3		14.7	11.9	–	16.4		11.8	10.7	–	13.8	Wi<H2
%D BE	Collapsed	4.5	4.1	–	5.7	P>NP	2.6	2.2	–	3.8		3.8	2.7	–	6.1		5.2	3.2	–	9.6		4.8	3	–	6.2		3.4	2.5	–	4.2		5.3	3.6	–	6.1	Wi>NP,L2
	Female	4.5	4.1	–	5.4		3.1	2.5	–	4.1		4.2	3.4	–	6.1		4.9	3.1	–	10.2		5.2	3.5	–	6.6		3.9	3	–	4.2		5.3	3.9	–	6.7
	Male	4.5	4.1	–	6.4	P>NP	2.4	2	–	3.8		3.4	1.1	–	5.4		6	3.5	–	9		4.3	2.8	–	5.9		2.6	1.9	–	4.1		5.4	3.5	–	6.1	Wi>NP
Occ BE	Collapsed	39/40					23/23					31/37				H1<H2	20/23					40/40					22/24					37/39
	Female	20/20					12/12					16/17					10/11					20/20					11/12					19/19
	Male	19/20					11/11					15/20					10/12					20/20					11/12					18/20
L bridge	Collapsed	219.5	154.1	–	283.4		307.4	201.4	–	376	NP>L1	157.2	95	–	250.7	H1<H2	85.7	55.9	–	136.8	L1<L2	276.6	208.7	–	413.6		196.1	140.3	–	282.1		89.1	58.5	–	138.2	Wi<P,NP,H2,L2
	Female	232.9	163	–	288.7		245.8	152.1	–	314.2	NP>L1	186.3	108.8	–	243.7		65.9	52.4	–	125.3		265.3	134	–	340.3		192.1	102.8	–	220.4		88.2	49	–	138.2	Wi<P,NP,H2
	Male	186.8	129	–	269.3	P<H2	338.1	307.4	–	387.2	NP>L1	142.5	92.6	–	250.7		93.6	70.9	–	165.5		336.3	246.7	–	528.2		247	164.2	–	386.3		97.7	58.5	–	142.2	Wi<NP,H2,L2
F bridge	Collapsed	11	10	–	12.5	P>NP,H1,H2	7	6	–	8		8	5	–	9		8	7	–	10		6	4	–	7.5		6	5	–	8		10	8	–	12	Wi>NP,H1,H2,L2
	Female	11	10	–	13	P>H1,H2	7.5	6.5	–	9.5		9	7	–	9		8	7	–	10		6	4	–	7		7	5.5	–	8		11	8	–	12	Wi>H2,L2
	Male	11	9.5	–	12	P>NP,H1,H2	6	6	–	8		7	2	–	8.5		8.5	6.5	–	10.5		6.5	4.5	–	8.5		5.5	5	–	7.5		10	8	–	12	Wi>NP,H2
D bridge	Collapsed	227.2	203.9	–	260.4	P>NP	184.8	156.1	–	210.7	NP<L2	201.1	135.3	–	236.3		196.4	155.6	–	278.6		221.3	177.1	–	268.9		246.2	203.8	–	292.1		233.8	200.6	–	281.4	Wi>NP
	Female	247.7	208.9	–	268.2		206.7	171.9	–	216.3		226.5	186.1	–	275.2		178.9	155.6	–	243.5		201	161	–	253.7		278.6	227.1	–	324.9		250.5	215.3	–	302.8
	Male	221.4	198	–	240.2	P>NP	173.4	153.4	–	201.9		174	62.5	–	223.3		220.2	158.7	–	294.1		232.1	195.7	–	278.4		230	191.3	–	262.9		223.7	188.2	–	265.2
D/F bridge	Collapsed	20.5	18.8	–	23.4	P<NP,H1,H2	26.2	21.6	–	34.8	NP<L2	25.7	21.7	–	33.8	H1<H2	24.2	19.4	–	33.8	L1<L2	34.9	31.5	–	47		38.4	33.9	–	44.6		23.9	20	–	27.6	Wi<H2,L2
	Female	20.6	18.6	–	25.5	P<H2	24.8	19.8	–	33		25.6	22.5	–	31.3		21.9	17.9	–	34.8	L1<L2	36	30	–	42		38.6	36.4	–	46.1		26.2	20.5	–	31.9	Wi<H2,L2
	Male	20.5	18.8	–	22.9	P<NP,H2	28.9	23.6	–	34.8		26.4	19.6	–	39.4		29.4	23.9	–	32.7		34.9	32.4	–	47.7		35	30.4	–	44.6		21.7	19	–	25.2	Wi<H2,L2
%F bridge	Collapsed	6.6	6	–	7.7	P>NP, P<H2	5.4	4.6	–	6.5	NP<L1,L2	8.1	6.7	–	9.4		7.6	6.3	–	10.4		9	7.3	–	11.5		8	6.6	–	8.7		6.9	5.9	–	7.6	Wi<H2
	Female	7	6.3	–	7.7	P<H1,H2	6.1	4.8	–	7		8.5	8	–	9.2		7.4	6.3	–	9.4		10.2	7.7	–	12.8		8	6.6	–	9.1		7.3	6.4	–	10.3
	Male	6.5	5.6	–	6.8		5	4.4	–	5.9		7.6	2.8	–	9.9		8.4	6.6	–	11.8		8.3	6.8	–	11.1		7.6	6.6	–	8.2		6.3	5.3	–	7.4	Wi<H2
%D bridge	Collapsed	18.9	17	–	21.7	P>NP	15.4	13	–	17.6	NP<L2	16.8	11.3	–	19.7		16.4	13	–	23.2		18.4	14.8	–	22.4		20.5	17	–	24.3		19.5	16.7	–	23.5	Wi>NP
	Female	20.6	17.4	–	22.4		17.2	14.3	–	18		18.9	15.5	–	22.9		14.9	13	–	20.3		16.8	13.4	–	21.1		23.2	18.9	–	27.1		20.9	17.9	–	25.2
	Male	18.5	16.5	–	20	P>NP	14.5	12.8	–	16.8		14.5	5.2	–	18.6		18.3	13.2	–	24.5		19.3	16.3	–	23.2		19.2	15.9	–	21.9		18.6	15.7	–	22.1
Occ bridge	Collapsed	39/40					23/23					31/37					20/23					39/40					22/24					37/39
	Female	20/20					12/12					16/17					10/11					19/20					11/12					19/19
	Male	19/20					11/11					15/20					10/12					20/20					11/12					18/20
TOTACT	Collapsed	162	139	–	180	P>NP,H1,H2	131	111	–	141	NP>L1,L2	91	66	–	104	H1>H2	94	86	–	106		59	51	–	77.5		85	67	–	92.5		151	120	–	169	Wi>H1,L1,H2,L2
	Female	161	146	–	171	P>H1,H2	139	118.5	–	143	NP>L2	99	92	–	111	H1>H2	97	94	–	118		57	42.5	–	73		86	68	–	94.5		136	114	–	159	Wi>H1,H2,L2
	Male	169.5	133.5	–	186	P>NP,H1,H2	122	102	–	136	NP>L1,L2	81	38	–	93.5		90.5	72	–	94.5		64.5	54.5	–	85		80	65	–	92		165.5	132.5	–	170	Wi>H1,L1,H2,L2
Rearing	Collapsed	60	46.5	–	68	P>H1,H2	58	43	–	72	NP>L1,L2	41	28	–	48	H1>H2	19	16	–	45		15.5	11	–	19.5	H2<L2	25.5	23.5	–	32		58	50	–	66	Wi>H1,L1,H2,L2
	Female	58.5	47.5	–	67.5	P>H2	55.5	43.5	–	71	NP>L1,L2	47	39	–	52	H1>H2	20	18	–	45		14.5	8.5	–	20	H2<L2	27	24	–	33		60	53	–	71	Wi>H1,L1,H2,L2
	Male	60.5	46.5	–	69	P>H1,H2	58	40	–	72	NP>L1,L2	31	23	–	43	H1>H2	17	13	–	37.5		15.5	11.5	–	18.5	H2<L2	24.5	22.5	–	29		56	44.5	–	64.5	Wi>H1,L1,H2,L2
Occ rearing	Collapsed	40/40					23/23					37/37					22/23					40/40					23/24					39/39
	Female	20/20					12/12					17/17					11/11					20/20					12/12					19/19
	Male	20/20					11/11					20/20					11/12					20/20					11/12					20/20
L fully explored	Collapsed	400.4	345	–	466.7	P<H2	454.8	360.5	–	580.5		508.3	368.8	–	635.8		534.1	402.9	–	561.5		623.9	542.7	–	831.6		643.4	494.5	–	881.8		300.7	180.5	–	535.6	Wi<H2,L2
	Female	402.3	353.3	–	520.9		448.5	333.6	–	533.5		461	385.5	–	628		534.7	451.6	–	561.5		590.8	542.7	–	831.6		600.9	465.9	–	922.7		300.7	196.2	–	495.8
	Male	382.2	309.4	–	448.5		481.1	387.2	–	680		533.4	368.8	–	670.3		533.4	385.3	–	535.2		771.2	623.9	–	795.8		643.4	544.5	–	728.5		340.1	174.9	–	546.6
Occ all zones visited	Collapsed	37/40				P>H1,H2	22/23					23/37				H1>H2	14/23					11/40				H2<L2	20/24					35/39				Wi>H2
	Female	19/20				P>H2	12/12					14/17				H1>H2	9/11					6/20					10/12					17/19				Wi>H2
	Male	18/20				P>H1,H2	10/11					9/20					5/12					5/20				H2<L2	10/12					18/20				Wi>H1,H2
Grooming	Collapsed	1	0	–	1	P<H1	0	0	–	1	NP<L1	2	1	–	3		2	1	–	4	L1>L2	1	1	–	2	H2>L2	0	0	–	1		0	0	–	0	Wi<P,H1,L1,H2
	Female	1	0	–	1		0.5	0	–	1		2	1	–	3		3	1	–	4	L1>L2	1	1	–	2		0	0	–	1		0	0	–	0	Wi<P,H1,L1,H2
	Male	1	0	–	1		0	0	–	1		2	1	–	3		2	1	–	3.5		1	0	–	2		0	0	–	1		0	0	–	0	Wi<P,H1,L1,H2
Occ grooming	Collapsed	25/40					9/23				NP<L1	30/37					20/23				L1>L2	31/40				H2>L2	9/24					5/39				Wi<P,H1,L1,H2
	Female	13/20					6/12					14/17					10/11					17/20					5/12					3/19				Wi<P,H1,L1,H2
	Male	12/20					3/11					16/20					10/12					14/20					4/12					2/20				Wi<P,H1,L1,H2
SAP	Collapsed	0	0	–	0		0	0	–	0		0	0	–	0		0	0	–	0		0	0	–	0		0	0	–	0		0	0	–	0
	Female	0	0	–	0		0	0	–	0		0	0	–	0		0	0	–	0		0	0	–	0		0	0	–	0		0	0	–	0
	Male	0	0	–	0		0	0	–	0		0	0	–	0		0	0	–	0		0	0	–	0		0	0	–	0		0	0	–	0
Occ SAP	Collapsed	1/40					0/23					0/37					0/23					0/40					0/24					0/39
	Female	1/20					0/12					0/17					0/11					0/20					0/12					0/19
	Male	0/20					0/11					0/20					0/12					0/20					0/12					0/20
Urine	Collapsed	0	0	–	0	P<H2	0	0	–	0	NP<L2	0	0	–	0	H1<H2	1	0	–	2		1	0	–	2		1	0	–	2.5		0	0	–	0	Wi<L1,H2,L2
	Female	0	0	–	0		0	0	–	0.5		0	0	–	0		1	0	–	1		0.5	0	–	1		0	0	–	1	F<M	0	0	–	0
	Male	0	0	–	0	P<H2	0	0	–	0	NP<L2	0	0	–	1		1	0	–	2		1	0.5	–	2		2.5	1	–	3.5		0	0	–	0	Wi<H2,L2
Occ urine	Collapsed	3/40				P<H2	5/23					9/37				H1<H2	12/23					25/40					15/24					6/39				Wi<L1,H2,L2
	Female	3/20					3/12					2/17					6/11					10/20					4/12				F<M	3/19
	Male	0/20				P<H1,H2	2/11				NP<L2	7/20					6/12					15/20					11/12					3/20				Wi<H2,L2
Boli	Collapsed	0	0	–	0	P<H2	0	0	–	0	NP<L2	0	0	–	0	H1<L1,H2	0	0	–	3		3	0.5	–	4		3	1.5	–	5		0	0	–	0	Wi<L1,H2,L2
	Female	0	0	–	0	P<H2	0	0	–	0		0	0	–	0	H1<H2	0	0	–	3		2.5	0	–	5		2	0	–	3		0	0	–	0	Wi<H2
	Male	0	0	–	0	P<H2	0	0	–	0	NP<L2	0	0	–	0	H1<H2	0.5	0	–	3		3	1	–	4		5	3	–	5.5		0	0	–	0	Wi<H2,L2
Occ boli	Collapsed	6/40				P<H2	3/23				NP<L2	4/37				H1<L1,H2	11/23					30/40					19/24					4/39				Wi<L1,H2,L2
	Female	2/20				P<H2	1/12				NP<L2	1/17				H1<H2	5/11					13/20					8/12					3/19				Wi<H2
	Male	4/20				P<H2	2/11				NP<L2	3/20				H1<H2	6/12					17/20					11/12					1/20				Wi<H2,L2
Significances after Bonferroni correction (Mann-Whitney U test with continuity correction or Maximum-Likelihood Chi2 test) marked with </> denoting the difference between the differing groups. BE, bridge entrance; CTRCI, central circle; D, duration; F, frequency; H1/HAD1, high alcohol-drinking, replicate 1; H2/HAD2, high alcohol-drinking, replicate 2; L, latency; L1/LAD1, low alcohol-drinking, re…
