# Supplementary material for: Behavioral Profiles of Adolescent Alcohol-Preferring/Non-preferring (P/NP) and High/Low Alcohol-Drinking (HAD/LAD) Rats Are Dependent on Line but Not Sex
Source: Front Neurosci. 2022 Jan 13;15:811401. doi: 10.3389/fnins.2021.811401 (PMC8793359; doi:10.3389/fnins.2021.811401)
Supplement: Supplementary file 2 [file Data_Sheet_1.XLSX]

## Sheet: Lundberg et al.
Data S1. Primary data generated in this study: MCSF trial data and body weights. Animal ID constructed as follows: B1–9 for batchnumber, line signifier, sex (F/M), and running number. Test order is counted per batch. Abbreviations: BE, bridge entrance; CTRCI, central circle; corr, corridor; D, duration (s); DCR, dark corner room; D/F, duration per visit (s); F, frequency (#); H1/HAD1, high alcoho…
Animal ID	Batch	Line	Sex	Test order	PND	LAT Leave	F center	D center	D/F center	%F center	%D center	L CTRCI	F CTRCI	D CTRCI	D/F CTRCI	%D CTRCI	%F CTRCI	L corrA	L corrB	L corrC	F corrA	F corrB	F corrC	F totcorr	D corrA	D corrB	D corrC	D totcorr	D/F totcorr	%F totcorr	%D totcorr	L DCR	F DCR	D DCR	D/F DCR	%F DCR	%D DCR	L hurdle	F hurdle	D hurdle	D/F hurdle	%F hurdle	%D hurdle	L slope	F slope	D slope	D/F slope	%F slope	%D slope
B1H1F1	1	HAD-1	Female	10	34	131.796	10	213.476	21.3476	9.61538	17.7897	423.515	1	0.300294	0.300294	0.0250245	0.961538	131.796	291.319	318.679	8	6	19	33	62.7948	66.098	196.151	325.044	9.84981	31.7308	27.087	146.277	5	125.223	25.0446	4.80769	10.4352	314.007	10	132.53	13.253	9.61538	11.0442	335.428	17	108.873	6.40429	16.3462	9.07275
B1H1F10	1	HAD-1	Female	9	34	109.674	12	176.873	14.7394	11.7647	14.7394	628.048	3	1.5682	0.522733	0.130683	2.94118	362.221	218.647	109.674	7	6	16	29	48.8145	89.2207	262.115	400.15	13.7983	28.4314	33.3459	369.362	4	55.3542	13.8385	3.92157	4.61285	210.339	8	138.836	17.3545	7.84314	11.5697	121.519	18	126.224	7.01244	17.6471	10.5187
B1H1F11	1	HAD-1	Female	8	35	35.5682	14	147.211	10.5151	13.4615	12.2676	80.5789	5	6.33954	1.26791	0.528295	4.80769	35.5682	220.983	89.7212	9	7	16	32	135.199	120.677	203.399	459.275	14.3523	30.7692	38.2729	43.8429	5	109.274	21.8548	4.80769	9.10617	211.674	10	88.4866	8.84866	9.61538	7.37388	99.9979	16	153.117	9.56981	15.3846	12.7598
B1H1F12	1	HAD-1	Female	11	35	21.5878	12	131.762	10.9802	12.2449	10.9802	280.908	2	5.13836	2.56918	0.428197	2.04082	287.081	160.557	21.5878	8	4	17	29	76.1412	76.1078	145.776	298.025	10.2767	29.5918	24.8354	451.842	4	78.31	19.5775	4.08163	6.52583	70.0352	7	241.77	34.5386	7.14286	20.1475	29.7958	17	145.175	8.53971	17.3469	12.0979
B1H1F2	1	HAD-1	Female	7	34	41.4072	15	102	6.8	13.3929	8.5	461.285	6	2.10206	0.350343	0.175172	5.35714	405.764	635.789	41.4072	7	3	23	33	47.8135	50.3827	245.666	343.862	10.4201	29.4643	28.6552	416.675	4	80.5455	20.1364	3.57143	6.71213	117.615	8	110.275	13.7844	7.14286	9.18958	54.3198	20	223.986	11.1993	17.8571	18.6655
B1H1F3	1	HAD-1	Female	9	35	96.7614	11	154.618	14.0562	9.32203	12.8848		0	0		0	0	238.2	224.753	96.7614	13	6	20	39	74.6731	59.8586	166.863	301.395	7.72807	33.0508	25.1162	242.904	8	74.3394	9.29242	6.77966	6.19495	210.706	10	124.622	12.4622	8.47458	10.3852	123.387	20	211.774	10.5887	16.9492	17.6478
B1H1F5	1	HAD-1	Female	8	34	120.184	9	170.801	18.9779	9.47368	14.2334	321.782	2	1.13444	0.56722	0.0945367	2.10526	315.175	120.184	190.386	5	5	18	28	50.7163	136.767	309.937	497.42	17.765	29.4737	41.4517	1067.04	3	65.6977	21.8992	3.15789	5.47481	180.443	9	139.437	15.493	9.47368	11.6198	200.763	18	117.173	6.50961	18.9474	9.76442
B1H1F6	1	HAD-1	Female	11	34	12.579	15	118.683	7.9122	13.5135	9.89025	415.84	4	2.30225	0.575562	0.191854	3.6036	564.152	421.746	12.579	8	4	20	32	76.2747	71.3365	246.274	393.885	12.3089	28.8288	32.8238	575.764	5	62.261	12.4522	4.5045	5.18842	140.771	8	146.535	18.3169	7.20721	12.2112	18.7183	18	220.282	12.2379	16.2162	18.3568
B1H1F7	1	HAD-1	Female	7	35	170	12	218.681	18.2234	13.0435	18.2234	155.619	3	2.56918	0.856393	0.214098	3.26087	459.25	170	194.023	7	6	16	29	64.8635	62.3611	144.633	271.858	9.3744	31.5217	22.6548	470.094	4	84.9832	21.2458	4.34783	7.08193	183.68	8	198.061	24.7576	8.69565	16.5051	203.733	15	138.169	9.21127	16.3043	11.5141
B1H1F8	1	HAD-1	Female	10	35	191.654	11	275.595	25.0541	12.0879	22.9663	29.2286	2	1.06771	0.533855	0.0889758	2.1978	340.333	303.23	191.654	9	5	13	27	82.781	43.576	126.19	252.547	9.35359	29.6703	21.0456	343.97	5	175.372	35.0744	5.49451	14.6143	239.668	8	129.86	16.2325	8.79121	10.8217	203.299	14	131.295	9.37821	15.3846	10.9413
B1H1F9	1	HAD-1	Female	12	34	5.57212	6	64.5298	10.755	9.67742	5.37748	462.853	1	0.934248	0.934248	0.077854	1.6129	903.918	359.619	5.57212	3	2	15	20	44.1432	59.9587	413.33	517.432	25.8716	32.2581	43.1193	920.368	2	67.7997	33.8999	3.22581	5.64998	292.186	5	138.135	27.627	8.06452	11.5112	11.8116	13	183.113	14.0856	20.9677	15.2594
B1H1M1	1	HAD-1	Male	1	34	31.6643	10	223.852	22.3852	12.3457	18.6543	200.997	1	3.67026	3.67026	0.305855	1.23457	218.914	307.201	31.6643	6	4	14	24	63.2953	85.6839	147.378	296.357	12.3482	29.6296	24.6964	368.828	3	52.418	17.4727	3.7037	4.36817	160.057	4	70.5691	17.6423	4.93827	5.88076	46.9126	16	201.464	12.5915	19.7531	16.7887
B1H1M10	1	HAD-1	Male	6	34	42.3415	4	79.3777	19.8444	5.6338	6.61481	15.2816	1	0.367026	0.367026	0.0305855	1.40845		252.481	42.3415	0	3	15	18	0	68.9342	515.705	584.639	32.48	25.3521	48.7199		0	0		0	0	243.305	5	72.9381	14.5876	7.04225	6.07817	65.1304	19	237.091	12.4785	26.7606	19.7576
B1H1M11	1	HAD-1	Male	5	35	11.0108	5	109.04	21.808	5.81395	9.08667		0	0		0	0	999.645	404.796	11.0108	3	2	19	24	48.5475	37.2698	324.409	410.226	17.0928	27.907	34.1855	1005.15	2	38.3709	19.1854	2.32558	3.19757	99.2305	6	169.633	28.2722	6.97674	14.1361	26.7595	21	208.204	9.91448	24.4186	17.3503
B1H1M12	1	HAD-1	Male	2	35	24.6908	7	88.3198	12.6171	10.6061	7.35998		0	0		0	0	24.6908	513.369	60.8929	8	3	12	23	133.964	42.5416	201.197	377.703	16.4219	34.8485	31.4752	534.757	5	247.809	49.5618	7.57576	20.6508	487.411	4	77.0755	19.2689	6.06061	6.42296	78.3767	13	207.495	15.9612	19.697	17.2912
B1H1M2	1	HAD-1	Male	4	34	56.6888	14	190.353	13.5966	11.0236	15.8628	240.869	3	1.96859	0.656197	0.164049	2.3622	56.6888	246.908	120.018	8	5	23	36	79.2442	47.6466	230.893	357.784	9.93844	28.3465	29.8153	74.7065	4	40.1727	10.0432	3.14961	3.34773	265.827	8	137.935	17.2419	6.29921	11.4946	135.633	26	179.309	6.8965	20.4724	14.9424
B1H1M3	1	HAD-1	Male	1	35	83.782	10	164.628	16.4628	12.3457	13.719	508.298	2	1.06771	0.533855	0.0889758	2.46914	83.782	455.846	235.164	7	2	13	22	65.6309	32.8989	233.629	332.159	15.0981	27.1605	27.6799	98.8301	4	311.53	77.8825	4.93827	25.9608	278.606	4	106.438	26.6095	4.93827	8.86983	243.639	15	110.742	7.3828	18.5185	9.2285
B1H1M4	1	HAD-1	Male	4	35	27.1599	1	27.1599	27.1599	33.3333	2.26333		0	0		0	0			27.1599	0	0	1	1	0	0	6.00588	6.00588	6.00588	33.3333	0.50049		0	0		0	0	33.1658	1	1166.83	1166.83	33.3333	97.2358		0	0		0	0
B1H1M5	1	HAD-1	Male	5	34	17.9843	8	70.1687	8.77109	8	5.84739	584.906	3	2.83611	0.94537	0.236343	3	844.66	940.821	17.9843	3	2	18	23	44.8439	32.8321	228.249	305.925	13.3011	23	25.4937	849.765	2	38.0706	19.0353	2	3.17255	135.032	6	202.198	33.6997	6	16.8498	30.5633	22	320.214	14.5552	22	26.6845
B1H1M6	1	HAD-1	Male	2	34	86.4179	5	129.293	25.8586	5.88235	10.7744		0	0		0	0	628.882	251.113	86.4179	4	3	20	27	39.472	45.6447	215.711	300.828	11.1418	31.7647	25.069	631.785	3	51.1167	17.0389	3.52941	4.25973	200.463	8	175.038	21.8798	9.41176	14.5865	105.27	20	261.056	13.0528	23.5294	21.7547
B1H1M7	1	HAD-1	Male	5	35	16.2492	13	100.09	7.69923	11.2069	8.34083	468.492	4	3.70363	0.925907	0.308636	3.44828	592.58	353.713	16.2492	8	5	21	34	72.1039	81.3129	198.428	351.845	10.3484	29.3103	29.3204	598.953	5	75.7742	15.1548	4.31034	6.31452	165.529	11	164.594	14.9631	9.48276	13.7162	24.1903	21	198.961	9.47433	18.1034	16.5801
B1H1M8	1	HAD-1	Male	2	35	78.2099	11	147.311	13.3919	11.4583	12.2759	670.256	1	1.03435	1.03435	0.0861958	1.04167	182.979	251.079	78.2099	11	6	17	34	93.3165	71.7369	169.599	334.652	9.84272	35.4167	27.8877	190.887	6	103.802	17.3003	6.25	8.65017	131.228	9	138.335	15.3706	9.375	11.5279	96.3276	15	148.178	9.87853	15.625	12.3482
B1H1M9	1	HAD-1	Male	3	34	35.8684	7	91.4896	13.0699	9.09091	7.62413	8.5417	1	0.200196	0.200196	0.016683	1.2987	733.952	223.819	35.8684	1	1	19	21	4.43768	14.5809	394.219	413.238	19.678	27.2727	34.4365		0	0		0	0	186.049	6	151.64	25.2733	7.79221	12.6367	56.6888	17	231.994	13.6467	22.0779	19.3328
B1L1F1	1	LAD-1	Female	11	34	62.4612	14	239.334	17.0953	14.8936	19.9445	444.635	3	1.33464	0.44488	0.11122	3.19149	447.905	422.047	62.4612	8	5	18	31	71.4284	74.206	189.786	335.42	10.82	32.9787	27.9517	458.682	4	64.5632	16.1408	4.25532	5.38027	95.6937	8	127.825	15.9781	8.51064	10.6521	73.8723	14	149.68	10.6914	14.8936	12.4733
B1L1F2	1	LAD-1	Female	8	34	56.0882	13	155.252	11.9425	13.4021	12.9377	51.6506	3	1.33464	0.44488	0.11122	3.09278	555.911	321.481	56.0882	8	6	19	33	103.768	85.2168	175.071	364.056	11.032	34.0206	30.338	561.516	5	181.503	36.3006	5.15464	15.1252	66.2982	11	179.843	16.3494	11.3402	14.9869	119.317	15	154.251	10.2834	15.4639	12.8543
B1L1F4	1	LAD-1	Female	12	33	68.5338	1	68.5338	68.5338	33.3333	5.71115		0	0		0	0		68.5338		0	1	0	1	0	24.3905	0	24.3905	24.3905	33.3333	2.03254		0	0		0	0	92.9243	1	1107.08	1107.08	33.3333	92.2567		0	0		0	0
B1L1F5	1	LAD-1	Female	11	34	20.6536	13	109.974	8.45954	12.2642	9.1645	9.07555	3	1.63493	0.544977	0.136244	2.83019	394.853	235.497	20.6536	8	5	18	31	75.4072	91.3146	254.583	421.305	13.5905	29.2453	35.1087	402.894	4	83.3149	20.8287	3.77358	6.94291	247.609	7	126.858	18.1226	6.60377	10.5715	42.6751	19	219.648	11.5604	17.9245	18.304
B1L1F6	1	LAD-1	Female	8	34	47.1128	13	157.087	12.0836	13.8298	13.0906	32.0981	3	0.900882	0.300294	0.0750735	3.19149	250.045	219.115	47.1128	10	5	16	31	91.3813	80.5122	274.802	446.696	14.4095	32.9787	37.2246	252.714	5	136.567	27.3134	5.31915	11.3806	54.1197	10	151.782	15.1782	10.6383	12.6485	116.047	12	118.649	9.88742	12.766	9.88742
B1L1M1	1	LAD-1	Male	5	34	28.3945	13	139.47	10.7285	12.2642	11.6225	223.919	4	5.53876	1.38469	0.461563	3.77358	239.902	28.3945	64.3964	8	8	20	36	53.6525	154.017	237.391	445.06	12.3628	33.9623	37.0884	244.106	5	76.8419	15.3684	4.71698	6.40349	63.7958	12	132.697	11.0581	11.3208	11.0581	80.2786	17	141.605	8.32971	16.0377	11.8004
B1L1M2	1	LAD-1	Male	2	34	29.0284	11	260.013	23.6375	12.9412	21.6677		0	0		0	0	552.207	437.095	29.0284	8	4	16	28	80.9125	53.419	296.991	431.322	15.4044	32.9412	35.9435	561.917	5	46.7458	9.34916	5.88235	3.89548	136.6	6	158.722	26.4537	7.05882	13.2268	76.7084	14	96.3276	6.88054	16.4706	8.0273
B1L1M3	1	LAD-1	Male	3	34	63.2619	1	63.2619	63.2619	20	5.27182		0	0		0	0			63.2619	0	0	2	2	0	0	20.1197	20.1197	10.0599	40	1.67664		0	0		0	0	101.433	1	1098.57	1098.57	20	91.5475	72.4376	1	18.051	18.051	20	1.50425
B1L1M4	1	LAD-1	Male	6	33	59.3581	1	59.3581	59.3581	33.3333	4.94651		0	0		0	0	59.3581			1	0	0	1	57.523	0	0	57.523	57.523	33.3333	4.79358	116.881	1	1083.12	1083.12	33.3333	90.26		0	0		0	0		0	0		0	0
B1L1M5	1	LAD-1	Male	3	34	17.684	10	125.022	12.5022	10.8696	10.4185		0	0		0	0	531.854	371.731	17.684	7	7	18	32	77.8095	98.2629	230.159	406.231	12.6947	34.7826	33.8526	552.107	4	75.3404	18.8351	4.34783	6.27837	70.3022	9	156.12	17.3467	9.78261	13.01	33.6329	16	135.099	8.44369	17.3913	11.2582
B1L1M6	1	LAD-1	Male	6	34	37.8704	18	123.947	6.88594	15	10.3289	16.683	7	6.53974	0.934249	0.544978	5.83333	379.805	292.019	37.8704	9	7	18	34	90.3218	194.457	187.784	472.563	13.8989	28.3333	39.3802	385.277	5	45.9783	9.19566	4.16667	3.83152	53.4523	13	113.144	8.70338	10.8333	9.42867	74.0392	16	90.9557	5.68473	13.3333	7.57964
B1NPF1	1	NP	Female	7	35	31.6977	20	219.582	10.9791	21.978	18.2985	27.6604	5	4.93817	0.987634	0.411514	5.49451	31.6977	129.16	150.781	10	9	18	37	93.0911	133.964	253.682	480.737	12.9929	40.6593	40.0614	52.9518	6	132.855	22.1425	6.59341	11.0712	141.305	9	119.484	13.276	9.89011	9.957	162.426	10	140.805	14.0805	10.989	11.7338
B1NPF2	1	NP	Female	10	35	68.8341	18	187.75	10.4306	12.9496	15.6458	15.1815	4	5.2051	1.30127	0.433758	2.8777	278.74	346.072	68.8341	9	7	29	45	101.333	66.6986	197.694	365.726	8.12724	32.3741	30.4771	306.333	5	69.5014	13.9003	3.59712	5.79178	211.274	11	189.919	17.2654	7.91367	15.8266	82.1137	25	105.036	4.20144	17.9856	8.753
B1NPF3	1	NP	Female	10	35	94.7261	23	232.761	10.12	16.3121	19.3967	8.30813	6	2.76938	0.461563	0.230782	4.25532	282.577	168.799	94.7261	14	9	26	49	75.0735	79.9116	216.879	371.864	7.58906	34.7518	30.9887	285.413	7	93.4582	13.3512	4.96454	7.78818	107.005	13	149.004	11.4618	9.21986	12.417	132.029	21	114.879	5.47043	14.8936	9.57325
B1NPF4	1	NP	Female	7	35	11.8116	24	203.566	8.48192	16.5517	16.9638	151.048	10	12.3454	1.23454	1.02878	6.89655	317.711	193.957	11.8116	10	10	24	44	95.3934	93.8252	212.708	401.927	9.1347	30.3448	33.4939	321.181	5	66.2982	13.2596	3.44828	5.52485	204.767	13	122.845	9.44962	8.96552	10.2371	50.7497	22	124.589	5.66314	15.1724	10.3824
B1NPF5	1	NP	Female	12	35	44.0098	22	192.088	8.73127	15.6028	16.0073	198.328	7	4.33758	0.619654	0.361465	4.96454	345.405	383.576	44.0098	10	10	27	47	93.9253	92.3237	177.574	363.823	7.74091	33.3333	30.3186	349.042	5	77.5426	15.5085	3.5461	6.46188	124.322	13	165.495	12.7304	9.21986	13.7912	63.5622	23	157.813	6.86143	16.3121	13.1511
B1NPFF6	1	NP	Female	9	35	36.1687	24	175.364	7.30683	15.894	14.6137	6.30617	8	3.4367	0.429588	0.286392	5.29801	36.1687	227.089	157.955	17	7	27	51	153.851	59.5583	197.493	410.902	8.05691	33.7748	34.2419	44.6103	11	131.762	11.9784	7.28477	10.9802	223.319	11	125.623	11.4203	7.28477	10.4686	174.504	23	190.153	8.26752	15.2318	15.8461
B1NPM1	1	NP	Male	1	35	81.8468	37	256.218	6.92481	21.1429	21.3515	139.336	14	4.77134	0.34081	0.397612	8	105.07	216.078	81.8468	20	10	25	55	116.814	83.4817	184.814	385.11	7.00199	31.4286	32.0925	114.212	11	100.732	9.15745	6.28571	8.39433	240.869	13	150.306	11.562	7.42857	12.5255	306.634	18	89.4542	4.96968	10.2857	7.45452
B1NPM2	1	NP	Male	4	35	101.866	11	218.481	19.8619	10.7843	18.2067		0	0		0	0	458.749	199.662	101.866	10	7	22	39	100.065	72.2374	238.092	410.394	10.5229	38.2353	34.1995	468.225	6	139.937	23.3228	5.88235	11.6614	163.66	12	160.724	13.3937	11.7647	13.3937	115.046	16	79.7114	4.98196	15.6863	6.64262
B1NPM3	1	NP	Male	1	35	46.4455	14	182.712	13.0509	15.0538	15.226	823.106	1	0.433758	0.433758	0.0361465	1.07527	329.689	146.543	46.4455	12	4	20	36	131.495	65.4307	161.658	358.584	9.96066	38.7097	29.882	336.496	7	99.0637	14.152	7.52688	8.25531	59.9587	8	235.664	29.458	8.60215	19.6387	111.309	13	125.756	9.67354	13.9785	10.4797
B1NPM4	1	NP	Male	4	35	34.9008	13	130.861	10.0662	11.7117	10.9051	191.421	2	1.96859	0.984295	0.164049	1.8018	377.103	646.7	34.9008	5	6	27	38	41.2404	112.377	269.998	423.615	11.1478	34.2342	35.3013	679.999	2	23.8233	11.9116	1.8018	1.98527	171.101	11	162.526	14.7751	9.90991	13.5438	50.2158	22	224.82	10.2191	19.8198	18.735
B1NPM5	1	NP	Male	3	35	6.80666	17	158.488	9.32282	14.1667	13.2073	189.385	3	1.70167	0.567223	0.141806	2.5	419.611	182.379	6.80666	14	8	23	45	90.4886	73.1049	191.579	355.173	7.89272	37.5	29.5977	431.289	9	140.471	15.6079	7.5	11.7059	176.54	11	152.249	13.8408	9.16667	12.6874	17.5505	17	192.222	11.3072	14.1667	16.0185
B1NPM6	1	NP	Male	6	35	69.835	22	205.868	9.35764	18.0328	17.1557	459.984	4	1.5682	0.39205	0.130683	3.27869	69.835	199.662	131.796	14	11	20	45	84.4827	115.105	156.153	355.741	7.90535	36.8852	29.6451	89.5877	7	82.1471	11.7353	5.7377	6.84559	180.276	10	123.688	12.3688	8.19672	10.3073	141.172	16	154.418	9.65113	13.1148	12.8682
B2H2F1	2	HAD-2	Female	9	32	137.802	2	153.55	76.775	3.63636	12.7958		0	0		0	0			137.802	0	0	13	13	0	0	192.589	192.589	14.8145	23.6364	16.0491		0	0		0	0	192.355	4	165.395	41.3488	7.27273	13.7829	171.134	15	356.416	23.7611	27.2727	29.7013
B2H2F10	2	HAD-2	Female	12	33	28.7281	6	101.399	16.8998	10.1695	8.44992		0	0		0	0	516.105	222.551	28.7281	6	4	11	21	59.2246	90.3551	136.867	286.447	13.6403	35.5932	23.8706	530.052	4	264.784	66.196	6.77966	22.0653	206.335	7	134.532	19.2189	11.8644	11.211	47.9803	9	177.741	19.749	15.2542	14.8118
B2H2F11	2	HAD-2	Female	9	33	238	6	322.516	53.7527	14.2857	26.8763	168.432	1	0.734052	0.734052	0.061171	2.38095	238	310.571	539.128	6	1	6	13	100.557	29.5289	184.247	314.333	24.1795	30.9524	26.1944	270.965	3	161.992	53.9973	7.14286	13.4993	831.581	1	63.5622	63.5622	2.38095	5.29685	574.963	7	153.45	21.9214	16.6667	12.7875
B2H2F12	2	HAD-2	Female	12	33	120.985	2	154.151	77.0755	3.92157	12.8459		0	0		0	0			120.985	0	0	10	10	0	0	207.837	207.837	20.7837	19.6078	17.3197		0	0		0	0	241.403	3	94.1507	31.3836	5.88235	7.84589	158.889	12	253.181	21.0984	23.5294	21.0984
B2H2F2	2	HAD-2	Female	12	32	110.775	2	150.547	75.2735	3.38983	12.5456		0	0		0	0			110.775	0	0	11	11	0	0	202.832	202.832	18.4393	18.6441	16.9027		0	0		0	0	173.203	2	23.156	11.578	3.38983	1.92967	146.91	17	457.807	26.9298	28.8136	38.1506
B2H2F3	2	HAD-2	Female	7	33	70.9695	2	67.7997	33.8999	5.26316	5.64998	19.2855	1	3.16977	3.16977	0.264148	2.63158			70.9695	0	0	10	10	0	0	429.454	429.454	42.9454	26.3158	35.7878		0	0		0	0	307.968	3	121.986	40.662	7.89474	10.1655	87.6191	13	437.02	33.6169	34.2105	36.4183
B2H2F4	2	HAD-2	Female	10	33	82.9479	8	190.587	23.8234	11.2676	15.8822		0	0		0	0	357.617		82.9479	6	0	16	22	63.4955	0	317.211	380.707	17.3048	30.9859	31.7255	376.135	3	30.8969	10.299	4.22535	2.57474	450.908	3	123.479	41.1597	4.22535	10.2899	99.1304	16	144.008	9.0005	22.5352	12.0007
B2H2F5	2	HAD-2	Female	7	33	80.0117	4	110.608	27.652	9.30233	9.21733	502.225	1	3.06967	3.06967	0.255806	2.32558	527.85		80.0117	1	0	9	10	10.0432	0	161.592	171.635	17.1635	23.2558	14.3029		0	0		0	0	187.75	3	93.1579	31.0526	6.97674	7.76316	133.664	10	277.305	27.7305	23.2558	23.1088
B2H2F6	2	HAD-2	Female	10	33	113.778	4	149.446	37.3615	7.54717	12.4538		0	0		0	0	113.778		462.553	8	0	7	15	116.581	0	63.2286	179.81	11.9873	28.3019	14.9841	130.194	6	239.368	39.8947	11.3208	19.9473	651.905	2	199.687	99.8435	3.77358	16.6406	484.408	9	164.194	18.2438	16.9811	13.6828
B2H2F7	2	HAD-2	Female	11	33	56.8223	8	127.592	15.949	15.6863	10.6327	565.62	2	1.53484	0.76742	0.127903	3.92157	56.8223	266.227	293.888	7	2	7	16	70.2354	34.9676	120.885	226.088	14.1305	31.3725	18.8407	62.6613	4	451.801	112.95	7.84314	37.6501	283.211	3	44.1099	14.7033	5.88235	3.67583	312.172	8	163.627	20.4534	15.6863	13.6356
B2H2F8	2	HAD-2	Female	8	33	143.974	11	222.918	20.2653	14.8649	18.5765	140.304	5	1.83513	0.367026	0.152927	6.75676	143.974	204.4	223.085	1	6	13	20	31.998	86.9518	170.359	289.309	14.4654	27.027	24.1091		0	0		0	0	218.047	7	115.88	16.5543	9.45946	9.65667	239.034	13	322.549	24.8115	17.5676	26.8791
B2H2F9	2	HAD-2	Female	9	33	145.376	2	166.963	83.4815	6.45161	13.9136		0	0		0	0			145.376	0	0	8	8	0	0	172.068	172.068	21.5085	25.8065	14.339		0	0		0	0	705.19	1	494.81	494.81	3.22581	41.2342	190.62	9	141.305	15.7006	29.0323	11.7754
B2H2M1	2	HAD-2	Male	1	33	231.86	4	267.328	66.832	9.7561	22.2773		0	0		0	0	231.86	524.981	554.309	6	1	6	13	87.8193	21.0873	95.36	204.267	15.7128	31.7073	17.0222	236.398	5	451	90.2	12.1951	37.5833		0	0		0	0	580.335	9	143.641	15.9601	21.9512	11.9701
B2H2M10	2	HAD-2	Male	2	33	114.412	6	163.66	27.2767	13.0435	13.6383	92.9243	1	1.53484	1.53484	0.127903	2.17391	384.81	114.412	219.415	5	3	11	19	62.3611	136.867	221.55	420.778	22.1462	41.3043	35.0648	402.06	3	63.6623	21.2208	6.52174	5.30519	200.897	6	140.905	23.4842	13.0435	11.7421	250.645	7	287.048	41.0069	15.2174	23.9207
B2H2M11	2	HAD-2	Male	3	33	107.172	9	168.198	18.6887	9.78261	14.0165		0	0		0	0	107.172	490.046	179.442	10	3	19	32	124.288	73.1049	183.238	380.631	11.8947	34.7826	31.7192	146.71	6	70.4356	11.7393	6.52174	5.86963	187.851	8	120.151	15.0189	8.69565	10.0126	237.833	16	187.25	11.7031	17.3913	15.6042
B2H2M12	2	HAD-2	Male	6	33	110.942	4	166.063	41.5157	6.77966	13.8386		0	0		0	0	110.942		161.191	2	0	16	18	25.2581	0	177.007	202.265	11.237	30.5085	16.8554	129.527	1	10.9107	10.9107	1.69492	0.909225	173.77	6	187.409	31.2348	10.1695	15.6174	224.153	14	324.951	23.2108	23.7288	27.0792
B2H2M2	2	HAD-2	Male	4	33	22.9558	7	143.807	20.5439	11.2903	11.9839	391.05	1	0.633954	0.633954	0.0528295	1.6129	325.318	963.91	22.9558	3	1	17	21	35.5682	32.2649	302.855	370.688	17.6518	33.871	30.8907	337.33	2	28.8282	14.4141	3.22581	2.40235	144.041	6	152.216	25.3693	9.67742	12.6847	40.1393	11	228.857	20.8052	17.7419	19.0714
B2H2M3	2	HAD-2	Male	3	33	207.003	3	228.39	76.13	5.66038	19.0325		0	0		0	0	689.308		207.003	2	0	12	14	27.3935	0	158.956	186.349	13.3107	26.4151	15.5291	696.081	1	44.6771	44.6771	1.88679	3.72309	357.684	4	111.276	27.819	7.54717	9.273	239.234	13	296.849	22.8345	24.5283	24.7374
B2H2M4	2	HAD-2	Male	6	33	268.096	1	268.096	268.096	1.75439	22.3413		0	0		0	0			268.096	0	0	11	11	0	0	224.887	224.887	20.4443	19.2982	18.7406		0	0		0	0	558.046	3	71.1615	23.7205	5.26316	5.93013	299.627	16	207.837	12.9898	28.0702	17.3197
B2H2M5	2	HAD-2	Male	1	35	61.6604	6	148.037	24.6728	8.95522	12.3364		0	0		0	0	61.6604	325.686	557.279	11	3	10	24	195.959	75.8409	131.262	403.062	16.7942	35.8209	33.5885	69.3345	8	232.261	29.0326	11.9403	19.3551	943.09	4	68.734	17.1835	5.97015	5.72783	576.464	12	160.39	13.3658	17.9104	13.3658
B2H2M6	2	HAD-2	Male	4	32	50.7831	7	126.424	18.0606	7.95455	10.5353		0	0		0	0	1032.38	983.596	50.7831	2	2	19	23	12.4789	49.3735	216.946	278.798	12.1217	26.1364	23.2332	1036.75	1	7.37389	7.37389	1.13636	0.614491	361.22	5	136.267	27.2534	5.68182	11.3556	78.5769	21	328.922	15.663	23.8636	27.4102
B2H2M7	2	HAD-2	Male	1	33	65.9979	10	178.275	17.8275	11.1111	14.8563	771.222	1	1.20118	1.20118	0.100098	1.11111	65.9979	182.946	359.986	10	4	15	29	130.361	53.4523	136	319.813	11.028	32.2222	26.6511	75.0735	6	197.627	32.9378	6.66667	16.4689	450.274	7	85.0499	12.15	7.77778	7.08749	376.335	15	155.252	10.3501	16.6667	12.9377
B2H2M8	2	HAD-2	Male	4	33	156.854	6	207.87	34.645	10.7143	17.3225	1195.3	1	0.50049	0.50049	0.0417075	1.78571	508.031		156.854	6	0	11	17	95.2933	0	143.499	238.792	14.0466	30.3571	19.8994	511	4	74.1059	18.5265	7.14286	6.17549	252.481	3	90.0882	30.0294	5.35714	7.50735	179.576	10	274.269	27.4269	17.8571	22.8558
B2H2M9	2	HAD-2	Male	5	33	147.845	3	174.704	58.2347	5.88235	14.5587		0	0		0	0	602.99	175.005	147.845	3	3	14	20	32.4651	45.9783	99.5308	177.974	8.89871	39.2157	14.8312	606.027	2	57.4896	28.7448	3.92157	4.7908	162.759	9	166.763	18.5292	17.6471	13.8969	215.244	9	422.147	46.9052	17.6471	35.1789
B2L2F1	2	LAD-2	Female	7	33	39.5053	23	176.64	7.68	19.3277	14.72	200.897	7	5.37193	0.767419	0.447661	5.88235	215.444	410.102	39.5053	13	4	23	40	87.886	60.4176	228.257	376.561	9.41402	33.6134	31.3801	218.581	7	85.6839	12.2406	5.88235	7.14032	55.788	8	141.405	17.6756	6.72269	11.7837	105.804	15	172.803	11.5202	12.605	14.4002
B2L2F2	2	LAD-2	Female	10	33	49.048	13	171.368	13.1822	14.9425	14.2807	959.006	2	0.734052	0.367026	0.061171	2.29885	157.421	49.048	104.369	9	3	17	29	62.1275	34.2002	146.21	242.538	8.36337	33.3333	20.2115	171.468	5	95.4601	19.092	5.74713	7.95501	70.5024	8	189.077	23.6346	9.1954	15.7564	118.983	11	183.513	16.683	12.6437	15.2927
B2L2F3	2	LAD-2	Female	11	33	105.203	7	173.036	24.7194	9.85915	14.4197	148.912	1	0.700686	0.700686	0.0583905	1.40845	105.203	509.299	158.589	6	3	11	20	58.9577	73.5387	119.117	251.613	12.5807	28.169	20.9678	113.611	4	216.103	54.0258	5.6338	18.0086	247.576	6	114.979	19.1632	8.4507	9.58158	181.578	13	153.517	11.809	18.3099	12.7931
B2L2F4	2	LAD-2	Female	8	33	167.764	13	249.177	19.1675	14.6067	20.7647	18.7183	4	2.53582	0.633955	0.211318	4.49438	526.515	382.341	167.764	4	5	15	24	31.2639	71.1363	154.985	257.385	10.7244	26.9663	21.4488	533.622	2	43.8763	21.9382	2.24719	3.65636	391.75	6	126.224	21.0373	6.74157	10.5187	176.806	16	180.669	11.2918	17.9775	15.0558
B2L2F5	2	LAD-2	Female	6	34	9.57604	11	119.083	10.8257	14.6667	9.92358	119.15	3	1.73503	0.578343	0.144586	4	621.675	997.243	9.57604	5	1	18	24	62.8615	23.4229	178.942	265.226	11.0511	32	22.1022	637.457	3	60.2256	20.0752	4	5.0188	19.2188	6	161.491	26.9152	8	13.4576	56.8557	12	229.892	19.1577	16	19.1577
B2L2F6	2	LAD-2	Female	9	34	18.5515	13	82.4058	6.33891	13.4021	6.86715	294.088	3	4.27085	1.42362	0.355904	3.09278	308.635	465.889	18.5515	8	1	18	27	80.1785	17.0167	181.845	279.04	10.3348	27.8351	23.2534	314.608	5	99.9979	19.9996	5.15464	8.33316	212.441	5	159.823	31.9646	5.15464	13.3186	24.1236	17	188.318	11.0775	17.5258	15.6932
B2L2M1	2	LAD-2	Male	5	33	249.144	6	311.905	51.9842	11.1111	25.9921	823.973	1	0.200196	0.200196	0.016683	1.85185	964.244	807.624	249.144	2	2	12	16	20.2532	32.3984	185.64	238.292	14.8932	29.6296	19.8576	971.484	1	24.891	24.891	1.85185	2.07425	318.845	4	188.251	47.0628	7.40741	15.6876	272.4	11	130.194	11.8358	20.3704	10.8495
B2L2M2	2	LAD-2	Male	2	33	17.0167	17	186.583	10.9755	15.3153	15.5486	362.789	2	2.03533	1.01767	0.169611	1.8018	474.798	599.32	17.0167	11	7	19	37	112.143	61.9273	228.09	402.16	10.8692	33.3333	33.5134	483.106	7	120.618	17.2311	6.30631	10.0515	691.444	6	82.4726	13.7454	5.40541	6.87272	27.9607	18	142.339	7.90772	16.2162	11.8616
B2L2M5	2	LAD-2	Male	5	33	61.7271	6	143.574	23.929	9.83607	11.9645		0	0		0	0	1180.39	712.764	61.7271	1	1	18	20	10.5103	43.5093	253.014	307.034	15.3517	32.7869	25.5861	1190.9	1	9.10073	9.10073	1.63934	0.758394	302.162	6	226.155	37.6925	9.83607	18.8463	90.3551	13	274.369	21.1053	21.3115	22.8641
B2L2M6	2	LAD-2	Male	2	33	46.7458	14	210.665	15.0475	15.0538	17.5554	279.54	2	2.86948	1.43474	0.239123	2.15054	623.01	261.122	46.7458	10	5	18	33	96.5946	93.992	191.654	382.241	11.583	35.4839	31.8534	634.922	6	96.728	16.1213	6.45161	8.06067	137.001	8	116.314	14.5392	8.60215	9.69283	70.7026	13	163.794	12.5995	13.9785	13.6495
B2PF1	2	P	Female	8	32	44.0431	29	180.81	6.23483	16.763	15.0675	120.618	9	6.84003	0.760003	0.570002	5.20231	44.0431	309.77	139.904	19	12	30	61	126.891	51.7173	164.695	343.303	5.62792	35.2601	28.6086	54.5534	11	91.3227	8.30206	6.35838	7.61022	285.413	17	160.224	9.42494	9.82659	13.352	160.057	21	129.627	6.17271	12.1387	10.8023
B2PF2	2	P	Female	5	32	55.154	30	194.424	6.4808	17.7515	16.202	12.6457	8	5.47202	0.684002	0.456002	4.73373	55.154	135.666	344.037	20	10	23	53	93.4582	51.1167	129.026	273.601	5.16228	31.3609	22.8001	59.1913	10	75.8743	7.58743	5.91716	6.32286	144.842	12	207.937	17.3281	7.10059	17.3281	363.189	20	113.203	5.66015	11.8343	9.43358
B2PF3	2	P	Female	10	32	18.2846	43	199.128	4.63088	18.6147	16.594	319.813	17	6.10598	0.359175	0.508832	7.35931	18.2846	168.565	99.5975	16	14	36	66	104.402	46.1785	159.189	309.769	4.69348	28.5714	25.8141	25.9921	10	53.7193	5.37193	4.329	4.47661	165.595	16	163.226	10.2016	6.92641	13.6022	115.113	30	171.835	5.72783	12.987	14.3196
B2PF4	2	P	Female	7	32	18.3513	29	177.774	6.13014	18.239	14.8145	111.643	5	2.76938	0.553876	0.230782	3.14465	18.3513	200.363	266.094	18	11	24	53	166.296	56.2551	195.258	417.809	7.88319	33.3333	34.8174	129.927	8	63.4955	7.93694	5.03145	5.29129	352.245	11	192.021	17.4565	6.91824	16.0017	276.838	21	109.34	5.20667	13.2075	9.11167
B2PF5	2	P	Female	11	33	16.6163	17	131.128	7.71341	13.9344	10.9273	238.534	4	3.16977	0.792443	0.264148	3.27869	386.545	248.61	16.6163	10	9	22	41	63.4288	91.8232	135.833	291.085	7.09963	33.6066	24.2571	705.424	6	89.7545	14.9591	4.91803	7.47954	21.9215	13	313.574	24.1211	10.6557	26.1312	174.771	18	117.44	6.52444	14.7541	9.78667
B2PF6	2	P	Female	8	33	30.4632	18	233.52	12.9733	17.1429	19.46	53.0186	6	7.84101	1.30683	0.653417	5.71429	390.416	300.861	30.4632	7	6	19	32	63.7958	62.5946	150.28	276.67	8.64595	30.4762	23.0559	396.822	4	62.5946	15.6486	3.80952	5.21622	151.849	9	189.285	21.0317	8.57143	15.7737	191.688	15	131.062	8.73747	14.2857	10.9218
B2PM1	2	P	Male	1	32	31.2639	41	247.301	6.03173	22.4044	20.6084	65.4307	14	6.13934	0.438524	0.511612	7.65027	31.2639	90.255	128.759	20	10	25	55	110.208	73.1383	177.574	360.92	6.56219	30.0546	30.0767	41.2404	7	78.0431	11.149	3.82514	6.50359	411.102	10	95.9273	9.59273	5.46448	7.99394	152.783	22	103.268	4.694	12.0219	8.60567
B2PM2	2	P	Male	3	32	58.1569	37	234.696	6.34314	20.904	19.558	202.465	16	7.54072	0.471295	0.628393	9.03955	58.1569	257.852	157.554	22	11	22	55	117.448	58.4572	144.408	320.313	5.82388	31.0734	26.6928	98.4964	12	68.5671	5.71392	6.77966	5.71392	266.995	12	196.693	16.3911	6.77966	16.3911	175.639	18	108.44	6.02444	10.1695	9.03667
B2PM3	2	P	Male	4	32	58.1236	31	212.133	6.843	19.0184	17.6777	441.132	11	4.70461	0.427692	0.392051	6.74847	406.998	240.369	58.1236	15	10	26	51	94.626	85.5838	188.751	368.961	7.23453	31.2883	30.7467	416.575	8	73.1383	9.14229	4.90798	6.09486	159.356	14	198.728	14.1949	8.58896	16.5607	73.8723	18	68.2335	3.79075	11.0429	5.68613
B2PM4	2	P	Male	2	32	32.999	36	214.702	5.96394	20.4545	17.8918	286.914	14	6.94013	0.495724	0.578344	7.95455	405.597	101.633	32.999	18	12	25	55	112.877	85.2835	183.58	381.74	6.94074	31.25	31.8117	410.035	9	109.14	12.1267	5.11364	9.095	92.7241	14	125.857	8.98979	7.95455	10.4881	53.6192	21	106.971	5.09386	11.9318	8.91425
B2PM5	2	P	Male	3	33	114.078	23	234.321	10.1879	17.2932	19.5267	308.402	4	2.00196	0.50049	0.16683	3.00752	114.078	221.851	259.02	16	9	22	47	83.2815	62.995	169.099	315.375	6.71012	35.3383	26.2813	122.92	9	82.4474	9.16082	6.76692	6.87062	242.504	10	142.206	14.2206	7.5188	11.8505	275.169	17	122.887	7.22865	12.782	10.2406
B2PM6	2	P	Male	6	33	75.3071	23	198.394	8.62583	17.1642	16.5328	308.102	7	2.93621	0.419459	0.244684	5.22388	632.319	153.984	75.3071	9	8	25	42	44.0098	59.5583	142.365	245.933	5.85555	31.3433	20.4944	640.46	5	78.9773	15.7955	3.73134	6.58144	187.884	9	301.529	33.5032	6.71642	25.1274	89.9214	21	100.865	4.8031	15.6716	8.40542
B3H2F13	3	HAD-2	Female	11	33	167.397	10	263.925	26.3925	12.987	21.9938	501.591	2	1.63493	0.817465	0.136244	2.5974	465.923	616.036	167.397	6	2	15	23	41.4072	40.9067	158.488	240.802	10.4696	29.8701	20.0668	478.135	3	138.969	46.323	3.8961	11.5808	363.723	5	153.951	30.7902	6.49351	12.8293	179.009	14	166.989	11.9278	18.1818	13.9158
B3H2F14	3	HAD-2	Female	8	33	141.939	5	228.424	45.6848	8.06452	19.0353	164.728	2	1.96859	0.984295	0.164049	3.22581	141.939		211.274	1	0	13	14	20.42	0	342.127	362.547	25.8962	22.5806	30.2123		0	0		0	0	707.359	3	122.186	40.7287	4.83871	10.1822	246.241	16	236.965	14.8103	25.8065	19.7471
B3H2F15	3	HAD-2	Female	7	33	34.9342	7	123.02	17.5743	19.4444	10.2517		0	0		0	0	422.313	459.583	34.9342	4	2	10	16	65.8311	41.574	386.245	493.65	30.8531	44.4444	41.1375	432.89	2	119.784	59.892	5.55556	9.982	365.491	2	109.107	54.5535	5.55556	9.09225	98.73	7	320.214	45.7449	19.4444	26.6845
B3H2F16	3	HAD-2	Female	10	33	30.7301	15	155.619	10.3746	14.8515	12.9683	1037.15	2	1.26791	0.633955	0.105659	1.9802	522.378	470.961	30.7301	5	2	23	30	106.438	55.2207	272.967	434.626	14.4875	29.703	36.2188	1057.74	1	19.419	19.419	0.990099	1.61825	204.467	6	90.8223	15.1371	5.94059	7.56852	66.2649	18	211.207	11.7337	17.8218	17.6006
B3H2F17	3	HAD-2	Female	11	34	39.6054	2	93.6917	46.8458	2.77778	7.80764		0	0		0	0			39.6054	0	0	17	17	0	0	209.071	209.071	12.2983	23.6111	17.4226		0	0		0	0	284.712	5	191.955	38.391	6.94444	15.9962	55.8547	19	277.138	14.5862	26.3889	23.0948
B3H2F18	3	HAD-2	Female	8	33	85.3836	10	226.488	22.6488	12.8205	18.874	412.37	2	1.00098	0.50049	0.083415	2.5641	85.3836	165.462	284.345	6	7	11	24	54.4199	108.965	146.944	310.329	12.9304	30.7692	25.8607	108.239	3	30.4298	10.1433	3.84615	2.53582	180.91	7	138.569	19.7956	8.97436	11.5474	296.991	12	136.834	11.4028	15.3846	11.4028
B3H2F19	3	HAD-2	Female	11	34	52.2845	1	52.2845	52.2845	6.66667	4.35704		0	0		0	0			52.2845	0	0	3	3	0	0	31.3974	31.3974	10.4658	20	2.61645		0	0		0	0	224.653	1	975.347	975.347	6.66667	81.2789	68.9008	4	50.5161	12.629	26.6667	4.20967
B3H2F20	3	HAD-2	Female	8	34	36.0353	16	143.44	8.965	19.2771	11.9533	168.498	3	2.30225	0.767417	0.191854	3.61446	36.0353	175.839	491.414	11	6	10	27	109.707	81.1127	177.34	368.16	13.6355	32.5301	30.68	46.2786	5	166.096	33.2192	6.0241	13.8413	189.853	5	169.966	33.9932	6.0241	14.1638	509.766	10	100.857	10.0857	12.0482	8.40475
B3H2M13	3	HAD-2	Male	5	33	63.1618	27	184.814	6.84496	18.8811	15.4012	458.015	7	3.10304	0.443291	0.258587	4.8951	63.1618	127.625	196.559	16	8	22	46	116.247	72.471	191.955	380.673	8.2755	32.1678	31.7227	79.1775	7	62.3611	8.90873	4.8951	5.19676	290.251	7	107.205	15.315	4.8951	8.93375	208.037	22	191.855	8.72068	15.3846	15.9879
B3H2M14	3	HAD-2	Male	2	33	105.036	5	176.172	35.2344	8.77193	14.681		0	0		0	0			105.036	0	0	12	12	0	0	286.647	286.647	23.8872	21.0526	23.8872		0	0		0	0	970.984	1	31.8645	31.8645	1.75439	2.65538	132.496	12	249.644	20.8037	21.0526	20.8037
B3H2M15	3	HAD-2	Male	1	34	60.7261	3	108.373	36.1243	4.22535	9.03108		0	0		0	0			60.7261	0	0	15	15	0	0	209.939	209.939	13.9959	21.1268	17.4949		0	0		0	0	313.04	3	139.27	46.4233	4.22535	11.6058	77.2089	19	326.411	17.1795	26.7606	27.2009
B3H2M16	3	HAD-2	Male	4	33	22.8223	3	55.6797	18.5599	8.10811	4.63997		0	0		0	0			22.8223	0	0	9	9	0	0	508.331	508.331	56.4812	24.3243	42.3609		0	0		0	0	376.035	2	102.734	51.367	5.40541	8.56117	73.4719	10	263.758	26.3758	27.027	21.9798
B3H2M17	3	HAD-2	Male	1	34	31.8312	9	134.098	14.8998	11.1111	11.1748		0	0		0	0	31.8312	443.868	467.291	11	6	14	31	187.383	91.2894	117.915	396.587	12.7931	38.2716	33.049	39.5721	8	166.43	20.8038	9.87654	13.8692	591.98	6	124.555	20.7592	7.40741	10.3796	480.804	13	121.285	9.32962	16.0494	10.1071
B3H2M18	3	HAD-2	Male	4	34	22.2885	8	133.097	16.6371	9.63855	11.0914		0	0		0	0	22.2885	67.3326	236.365	7	7	12	26	94.0254	128.96	150.914	373.899	14.3807	31.3253	31.1583	47.9803	5	47.872	9.5744	6.0241	3.98933	101.299	7	150.314	21.4734	8.43373	12.5262	257.118	14	162.993	11.6424	16.8675	13.5827
B3H2M19	3	HAD-2	Male	1	35	78.3767	6	124.288	20.7147	7.79221	10.3573		0	0		0	0	78.3767	223.852	567.956	10	6	9	25	89.6211	96.6279	110.608	296.857	11.8743	32.4675	24.7381	87.152	7	199.629	28.5184	9.09091	16.6357	240.269	6	187.25	31.2083	7.79221	15.6042	587.575	13	116.614	8.97031	16.8831	9.71783
B3H2M20	3	HAD-2	Male	4	35	43.0421	8	117.348	14.6685	9.1954	9.779	623.877	1	1.30127	1.30127	0.108439	1.14943	43.0421	366.659	280.508	9	4	15	28	118.583	42.9087	185.515	347.007	12.3931	32.1839	28.9172	51.9175	6	168.832	28.1387	6.89655	14.0693	385.711	7	105.27	15.0386	8.04598	8.7725	297.992	16	162.751	10.1719	18.3908	13.5626
B3L2F10	3	LAD-2	Female	10	34	59.2914	12	186.082	15.5068	13.0435	15.5068	418.777	3	1.80176	0.600587	0.150147	3.26087	659.579	135.499	59.2914	6	3	17	26	49.6152	58.7242	134.824	243.163	9.35244	28.2609	20.2636	668.087	4	34.3002	8.57505	4.34783	2.85835	148.212	6	171.835	28.6392	6.52174	14.3196	67.9332	15	173.436	11.5624	16.3043	14.453
B3L2F11	3	LAD-2	Female	9	33	46.3787	16	151.015	9.43844	14.5455	12.5846	368.261	5	3.3366	0.66732	0.27805	4.54545	347.44	46.3787	95.3934	9	10	15	34	46.6123	96.995	167.089	310.696	9.13813	30.9091	25.8914	351.711	5	52.5181	10.5036	4.54545	4.37651	57.5897	11	186.549	16.959	10	15.5457	121.986	15	139.737	9.3158	13.6364	11.6448
B3L2F12	3	LAD-2	Female	12	33	27.5269	13	165.128	12.7022	15.2941	13.7607	404.229	3	3.87046	1.29015	0.322538	3.52941	396.321	367.293	27.5269	7	3	18	28	75.9076	43.7095	200.43	320.047	11.4303	32.9412	26.6706	840.99	4	92.3237	23.0809	4.70588	7.69364	144.575	7	196.659	28.0941	8.23529	16.3882	56.3218	14	161.583	11.5416	16.4706	13.4653
B3L2F7	3	LAD-2	Female	11	33	108.773	6	189.052	31.5087	9.83607	15.7543		0	0		0	0		845.661	108.773	0	2	15	17	0	53.5858	243.505	297.091	17.4759	27.8689	24.7576		0	0		0	0	348.808	4	129.493	32.3732	6.55738	10.7911	125.957	14	229.591	16.3994	22.9508	19.1326
B3L2F8	3	LAD-2	Female	8	33	115.847	9	207.403	23.0448	13.8462	17.2836	780.497	2	1.06771	0.533855	0.0889758	3.07692	707.459	922.67	115.847	6	1	13	20	70.1687	43.4759	189.819	303.464	15.1732	30.7692	25.2886	714.733	4	146.076	36.519	6.15385	12.173	227.389	4	98.3296	24.5824	6.15385	8.19413	142.94	11	149.338	13.5762	16.9231	12.4448
B3L2F9	3	LAD-2	Female	7	34	18.1845	1	18.1845	18.1845	33.3333	1.51538		0	0		0	0		18.1845		0	1	0	1	0	11.2443	0	11.2443	11.2443	33.3333	0.937025		0	0		0	0	29.4288	1	1170.57	1170.57	33.3333	97.5475		0	0		0	0
B3L2M10	3	LAD-2	Male	2	34	131.929	16	223.819	13.9887	16	18.6516	479.77	1	0.700686	0.700686	0.0583905	1	236.365	131.929	355.381	11	8	15	34	94.2589	89.154	140.062	323.475	9.51397	34	26.9562	245.04	6	60.3591	10.0598	6	5.02992	168.832	7	142.74	20.3914	7	11.895	363.723	13	116.447	8.95746	13	9.70392
B3L2M11	3	LAD-2	Male	5	33	12.7458	8	64.9636	8.12045	10.9589	5.41363	395.354	1	2.03533	2.03533	0.169611	1.36986	405.597	651.938	12.7458	7	2	15	24	56.5887	42.2747	210.373	309.236	12.8849	32.8767	25.7697	412.804	5	176.907	35.3814	6.84932	14.7423	24.9578	6	158.755	26.4592	8.21918	13.2296	61.8272	12	213.209	17.7674	16.4384	17.7674
B3L2M12	3	LAD-2	Male	2	33	132.964	11	240.769	21.8881	15.942	20.0641	712.297	3	1.73503	0.578343	0.144586	4.34783	720.105	333.126	132.964	6	5	11	22	76.7084	117.448	184.881	379.037	17.229	31.8841	31.5864	728.48	4	58.0902	14.5226	5.7971	4.84085	158.589	6	121.185	20.1975	8.69565	10.0988	214.643	9	118.95	13.2167	13.0435	9.9125
B3L2M7	3	LAD-2	Male	5	33	248.877	12	333.051	27.7542	14.1176	27.7542	966.213	3	0.800784	0.266928	0.066732	3.52941	248.877	697.049	360.787	8	1	16	25	77.309	11.3778	146.744	235.431	9.41723	29.4118	19.6192	257.919	5	75.3404	15.0681	5.88235	6.27837	464.088	5	109.741	21.9482	5.88235	9.14508	373.532	14	169.132	12.0809	16.4706	14.0943
B3L2M8	3	LAD-2	Male	2	33	0	2	1197.63	598.815	66.6667	99.8025	175.872	1	2.36899	2.36899	0.197416	33.3333				0	0	0	0	0	0	0	0		0	0		0	0		0	0		0	0		0	0		0	0		0	0
B3L2M9	3	LAD-2	Male	5	34	13.1462	10	112.944	11.2944	13.3333	9.412	236.031	1	4.93817	4.93817	0.411514	1.33333	365.858	544.533	13.1462	7	1	19	27	75.1736	29.1285	227.289	331.591	12.2812	36	27.6326	377.47	4	122.687	30.6717	5.33333	10.2239	25.0579	7	236.765	33.8236	9.33333	19.7304	61.627	12	155.786	12.9822	16	12.9822
B3PF10	3	P	Female	12	33	101.132	23	211.674	9.20322	16.0839	17.6395	76.3414	6	2.73601	0.456002	0.228001	4.1958	279.073	418.843	101.132	11	8	28	47	69.468	51.6506	183.413	304.532	6.4794	32.8671	25.3776	284.579	5	64.6633	12.9327	3.4965	5.38861	150.581	12	143.174	11.9312	8.39161	11.9312	122.353	22	153.283	6.96741	15.3846	12.7736
B3PF11	3	P	Female	9	34	8.00784	2	13.2797	6.63985	2.04082	1.10664		0	0		0	0			8.00784	0	0	26	26	0	0	367.151	367.151	14.1212	26.5306	30.5959		0	0		0	0	24.8577	10	249.377	24.9377	10.2041	20.7814	72.1373	25	184.28	7.3712	25.5102	15.3567
B3PF12	3	P	Female	12	34	35.8684	28	215.211	7.68611	18.7919	17.9343	142.173	11	18.3179	1.66526	1.52649	7.38255	441.466	999.212	35.8684	10	4	29	43	53.8527	58.524	249.144	361.521	8.40746	28.8591	30.1267	451.242	5	46.3454	9.26908	3.3557	3.86212	56.6221	9	114.512	12.7236	6.04027	9.54267	85.8841	22	124.956	5.67982	14.7651	10.413
B3PF13	3	P	Female	7	34	36.6359	30	155.986	5.19953	17.7515	12.9988	189.419	12	9.10892	0.759077	0.759077	7.10059	456.547	520.943	36.6359	12	6	28	46	96.3276	61.7605	194.791	352.879	7.67128	27.2189	29.4066	463.654	6	50.4494	8.40823	3.5503	4.20412	76.6751	9	168.365	18.7072	5.32544	14.0304	50.8498	27	140.871	5.21744	15.9763	11.7393
B3PF14	3	P	Female	10	34	22.422	32	184.981	5.78066	19.3939	15.4151	402.26	11	7.04023	0.640021	0.586686	6.66667	22.422	68.3002	200.596	15	13	24	52	125.423	78.31	176.406	380.139	7.31037	31.5152	31.6783	39.6722	8	54.8871	6.86089	4.84848	4.57392	73.9057	14	203.533	14.5381	8.48485	16.9611	216.812	19	97.8877	5.15198	11.5152	8.15731
B3PF15	3	P	Female	9	34	65.9312	36	208.07	5.77972	18.4615	17.3392	201.064	12	5.07163	0.422636	0.422636	6.15385	166.763	65.9312	204	18	12	30	60	76.4081	65.5976	137.134	279.14	4.65233	30.7692	23.2616	170.133	10	95.1265	9.51265	5.12821	7.92721	75.1402	12	164.094	13.6745	6.15385	13.6745	216.979	25	114.003	4.56012	12.8205	9.50025
B3PF16	3	P	Female	12	34	12.212	22	123.754	5.62518	13.4146	10.3128	461.385	7	3.87046	0.552923	0.322538	4.26829	434.659	466.69	12.212	11	7	32	50	95.1183	56.6555	156.787	308.561	6.17122	30.4878	25.7134	444.402	6	55.1874	9.1979	3.65854	4.59895	57.9567	13	230.159	17.7045	7.92683	19.1799	23.4229	28	160.224	5.72229	17.0732	13.352
B3PF7	3	P	Female	7	33	41.1403	24	205.226	8.55108	17.7778	17.1022	496.519	5	2.00196	0.400392	0.16683	3.7037	346.339	214.143	41.1403	13	8	27	48	70.3022	64.2296	256.318	390.85	8.1427	35.5556	32.5708	360.953	7	109.474	15.6391	5.18519	9.12283	160.09	12	160.057	13.3381	8.88889	13.3381	53.8861	18	126.591	7.03283	13.3333	10.5492
B3PF8	3	P	Female	10	33	27.6604	27	203.299	7.52959	16.7702	16.9416	231.96	9	6.80666	0.756296	0.567222	5.59006	703.756	220.382	27.6604	9	11	29	49	78.0097	69.0009	187.984	334.995	6.83662	30.4348	27.9162	722.374	5	77.943	15.5886	3.10559	6.49525	156.753	13	114.712	8.824	8.07453	9.55933	46.1785	24	225.287	9.38696	14.9068	18.7739
B3PF9	3	P	Female	9	33	70.4356	39	256.418	6.57482	19.697	21.3682	23.3562	16	9.07555	0.567222	0.756296	8.08081	340.533	142.106	70.4356	16	15	30	61	131.128	65.7978	141.03	337.956	5.54026	30.8081	28.163	353.279	8	91.8566	11.4821	4.0404	7.65472	132.229	16	81.5799	5.09874	8.08081	6.79832	81.68	24	145.209	6.05037	12.1212	12.1007
B3PM10	3	P	Male	6	33	9.8096	19	133.864	7.04547	17.2727	11.1553		0	0		0	0	339.566	236.765	9.8096	16	10	29	55	124.155	97.8625	275.929	497.946	9.05357	50	41.4955	345.972	10	172.536	17.2536	9.09091	14.378	140.671	14	190.253	13.5895	12.7273	15.8544	45.6781	12	205.401	17.1167	10.9091	17.1167
B3PM11	3	P	Male	3	33	54.7536	34	248.502	7.30888	21.6561	20.7085	166.63	14	7.47398	0.533856	0.622832	8.9172	184.614	213.509	54.7536	14	7	24	45	116.781	45.7782	185.048	347.607	7.7246	28.6624	28.9673	539.762	6	69.4346	11.5724	3.82166	5.78622	335.262	8	107.305	13.4131	5.09554	8.94208	74.94	21	120.618	5.74371	13.3758	10.0515
B3PM12	3	P	Male	6	33	30.4298	18	183.847	10.2137	13.5338	15.3206	123.254	6	9.37585	1.56264	0.781321	4.51128	387.78	205.468	30.4298	9	7	23	39	81.8802	67.9999	214.777	364.657	9.35018	29.3233	30.3881	400.425	5	59.3247	11.8649	3.7594	4.94373	146.41	11	144.275	13.1159	8.27068	12.0229	49.8488	20	128.618	6.4309	15.0376	10.7182
B3PM13	3	P	Male	3	34	5.70559	33	214.243	6.49221	21.8543	17.8536	113.044	13	9.40921	0.723785	0.784101	8.60927	5.70559	109.607	42.5083	13	9	23	45	91.89	71.3699	165.128	328.388	7.29751	29.8013	27.3657	9.84297	6	79.7447	13.2908	3.97351	6.64539	99.464	8	197.427	24.6784	5.29801	16.4522	62.4612	19	113.403	5.96858	12.5828	9.45025
B3PM14	3	P	Male	6	34	21.2208	6	138.628	23.1047	5.50459	11.5523		0	0		0	0	1061.81	1156.23	21.2208	3	1	28	32	33.2659	43.0088	248.076	324.351	10.136	29.3578	27.0292	1070.45	2	46.3787	23.1894	1.83486	3.86489	31.7644	11	221.283	20.1166	10.0917	18.4402	64.5298	25	182.479	7.29916	22.9358	15.2066
B3PM15	3	P	Male	3	35	12.9794	21	188.343	8.96871	15.7895	15.6952	503.026	6	3.77036	0.628393	0.314197	4.51128	885.767	203.699	12.9794	5	7	28	40	49.9489	57.7565	289.283	396.988	9.92471	30.0752	33.0824	893.508	3	40.9734	13.6578	2.25564	3.41445	17.5172	12	129.76	10.8133	9.02256	10.8133	36.7693	20	84.8164	4.24082	15.0376	7.06803
B3PM16	3	P	Male	6	35	5.60549	39	176.373	4.52238	19.403	14.6977	44.5102	13	12.4455	0.957346	1.03712	6.46766	5.60549	185.915	164.895	21	9	33	63	110.508	58.9911	219.915	389.414	6.18118	31.3433	32.4512	20.1864	11	85.3502	7.75911	5.47264	7.11252	173.57	14	171.635	12.2596	6.96517	14.3029	212.942	24	75.7408	3.15587	11.9403	6.31173
B3PM7	3	P	Male	1	33	57.0892	29	192.288	6.63062	18.0124	16.024	287.815	7	3.1364	0.448057	0.261367	4.34783	262.524	187.584	57.0892	9	14	32	55	103.301	100.732	211.607	415.64	7.55709	34.1615	34.6367	274.469	5	43.9682	8.79364	3.10559	3.66402	330.824	14	118.483	8.46307	8.69565	9.87358	103.335	24	192.855	8.03562	14.9068	16.0712
B3PM8	3	P	Male	4	33	68.5338	28	216.846	7.7445	15.9091	18.0705	46.5456	8	3.80372	0.475465	0.316977	4.54545	297.758	210.74	68.5338	13	11	33	57	80.5789	69.293	182.012	331.884	5.82252	32.3864	27.657	306.934	7	54.3198	7.75997	3.97727	4.52665	203.266	14	90.9223	6.49445	7.95455	7.57686	88.9538	27	167.864	6.21719	15.3409	13.9887
B3PM9	3	P	Male	3	33	30.4632	32	196.159	6.12997	15.0235	16.3466	363.956	11	4.70461	0.427692	0.392051	5.16432	340.033	168.999	30.4632	17	17	35	69	92.7908	77.7094	159.79	330.29	4.78681	32.3944	27.5242	351.811	10	65.4225	6.54225	4.69484	5.45187	161.225	23	156.42	6.80087	10.7981	13.035	36.0019	29	186.649	6.43617	13.615	15.5541
B4H1F13	4	HAD-1	Female	5	33	57.5563	21	176.673	8.413	16.2791	14.7228	290.418	6	1.60157	0.266928	0.133464	4.65116	57.5563	423.982	195.591	13	5	20	38	97.5955	68.8341	260.755	427.185	11.2417	29.4574	35.5987	76.8085	7	122.854	17.5506	5.42636	10.2378	342.168	5	80.3787	16.0757	3.87597	6.69822	225.955	21	70.1687	3.34137	16.2791	5.84739
B4H1F15	4	HAD-1	Female	5	33	26.9931	10	130.161	13.0161	10.6383	10.8468	385.511	2	0.900882	0.450441	0.0750735	2.12766	241.036	160.357	26.9931	9	5	14	28	91.0892	70.6692	172.335	334.093	11.9319	29.7872	27.8411	252.514	5	132.73	26.546	5.31915	11.0608	151.315	8	110.175	13.7719	8.51064	9.18125	39.2384	15	143.874	9.5916	15.9574	11.9895
B4H1F16	4	HAD-1	Female	8	33	22.3552	5	50.683	10.1366	7.8125	4.22358		0	0		0	0	22.3552	266.661	284.345	6	2	12	20	96.4611	23.5482	127.992	248.001	12.4001	31.25	20.6668	26.7262	4	187.917	46.9793	6.25	15.6598	277.638	5	159.923	31.9846	7.8125	13.3269	297.191	12	127.692	10.641	18.75	10.641
B4H1F17	4	HAD-1	Female	7	34	11.0441	15	120.518	8.03453	15.1515	10.0432	68.467	6	10.944	1.824	0.912	6.06061	11.0441	72.9047	105.336	8	5	16	29	98.9969	78.4435	132.763	310.203	10.6967	29.2929	25.8503	17.9175	4	75.6074	18.9018	4.0404	6.30062	99.6642	9	146.01	16.2233	9.09091	12.1675	117.782	15	154.51	10.3007	15.1515	12.8758
B4H1F19	4	HAD-1	Female	7	33	96.5946	14	152.282	10.8773	12.3894	12.6902	586.074	2	0.467124	0.233562	0.038927	1.76991	96.5946	240.269	257.719	14	3	21	38	102.167	45.2777	175.872	323.317	8.50833	33.6283	26.9431	102.834	9	258.82	28.7578	7.9646	21.5683	265.76	6	138.602	23.1003	5.30973	11.5502	294.321	19	133.164	7.00863	16.8142	11.097
B4H1F20	4	HAD-1	Female	10	33	23.4563	2	22.9892	11.4946	40	1.91577	9.30911	1	0.467124	0.467124	0.038927	20		23.4563		0	1	0	1	0	10.3435	0	10.3435	10.3435	20	0.861958		0	0		0	0	33.7998	1	1166.2	1166.2	20	97.1833		0	0		0	0
B4H1M13	4	HAD-1	Male	1	33	110.141	16	244.573	15.2858	17.9775	20.3811	24.4573	4	1.33464	0.33366	0.11122	4.49438	110.141	199.595	508.698	15	6	9	30	109.107	77.943	103.401	290.451	9.6817	33.7079	24.2043	124.155	9	251.413	27.9348	10.1124	20.9511	310.237	5	115.313	23.0626	5.61798	9.60942	516.706	10	139.328	13.9328	11.236	11.6107
B4H1M14	4	HAD-1	Male	3	33	23.9234	16	149.246	9.32788	14.9533	12.4372	127.325	5	4.33758	0.867516	0.361465	4.6729	100.432	23.9234	61.1599	10	6	17	33	67.3326	126.991	227.69	422.014	12.7883	30.8411	35.1678	112.41	5	63.0617	12.6123	4.6729	5.25514	201.364	8	107.205	13.4006	7.47664	8.93375	76.6751	17	77.9096	4.58292	15.8879	6.49247
B4H1M15	4	HAD-1	Male	1	35	20.1531	1	20.1531	20.1531	33.3333	1.67942		0	0		0	0		20.1531		0	1	0	1	0	9.70951	0	9.70951	9.70951	33.3333	0.809126		0	0		0	0	29.8626	1	1170.14	1170.14	33.3333	97.5117		0	0		0	0
B4H1M16	4	HAD-1	Male	3	33	18.8852	6	131.162	21.8603	9.23077	10.9302		0	0		0	0	18.8852	232.461	248.243	8	5	9	22	171.902	71.1029	117.115	360.12	16.3691	33.8462	30.01	22.0883	6	320.572	53.4287	9.23077	26.7143	245.14	6	92.4238	15.404	9.23077	7.70198	259.821	10	102.1	10.21	15.3846	8.50833
B4H1M17	4	HAD-1	Male	4	32	72.4376	12	148.545	12.3787	13.1868	12.3788	822.505	2	1.06771	0.533855	0.0889758	2.1978	72.4376	289.083	311.472	11	3	18	32	105.336	34.9342	169.933	310.203	9.69385	35.1648	25.8503	81.2796	7	258.82	36.9743	7.69231	21.5683	400.292	7	107.338	15.334	7.69231	8.94483	331.391	14	117.682	8.40586	15.3846	9.80683
B4H1M18	4	HAD-1	Male	2	32	11.2443	2	17.5839	8.79195	22.2222	1.46532		0	0		0	0	11.2443	274.502		3	1	0	4	33.733	53.786	0	87.519	21.8798	44.4444	7.29325	13.5132	2	223.185	111.593	22.2222	18.5987	328.288	1	871.712	871.712	11.1111	72.6427		0	0		0	0
B4H1M19	4	HAD-1	Male	5	34	9.47594	1	9.47594	9.47594	33.3333	0.789662		0	0		0	0			9.47594	0	0	1	1	0	0	7.34052	7.34052	7.34052	33.3333	0.61171		0	0		0	0	16.8165	1	1183.18	1183.18	33.3333	98.5983		0	0		0	0
B4H1M20	4	HAD-1	Male	2	34	59.5249	2	65.9979	32.999	18.1818	5.49982		0	0		0	0	59.5249	196.392		4	1	0	5	53.5191	13.1128	0	66.6319	13.3264	45.4545	5.55266	65.0303	3	76.8753	25.6251	27.2727	6.40627	209.505	1	990.495	990.495	9.09091	82.5413		0	0		0	0
B4NFP10	4	NP	Female	7	33	40.5397	26	190.253	7.31742	18.705	15.8544	151.015	7	3.16977	0.452824	0.264148	5.03597	193.69	219.482	40.5397	10	7	28	45	64.1962	103.234	248.71	416.14	9.24756	32.3741	34.6784	447.305	5	99.0303	19.8061	3.59712	8.25252	238.467	8	90.9891	11.3736	5.7554	7.58242	57.89	21	144.074	6.86067	15.1079	12.0062
B4NPF11	4	NP	Female	10	34	15.3817	30	129.852	4.3284	22.2222	10.821	77.7428	13	13.7134	1.05488	1.14278	9.62963	480.137	15.3817	88.0862	7	8	26	41	48.6143	103.201	260.855	412.67	10.0651	30.3704	34.3892	486.41	4	59.8586	14.9647	2.96296	4.98822	43.6427	9	207.837	23.093	6.66667	17.3197	112.01	20	120.585	6.02925	14.8148	10.0488
B4NPF12	4	NP	Female	8	34	34.5338	20	189.719	9.48595	16.9492	15.8099	441.265	7	10.0765	1.4395	0.839708	5.9322	391.383	580.502	34.5338	9	3	27	39	76.8753	40.1393	255.976	372.991	9.56386	33.0508	31.0825	402.928	6	57.7899	9.63165	5.08475	4.81583	43.9097	7	227.823	32.5461	5.9322	18.9853	179.476	19	117.515	6.185	16.1017	9.79292
B4NPF7	4	NP	Female	8	33	65.6643	28	165.962	5.92721	16.092	13.8302	364.69	12	5.07163	0.422636	0.422636	6.89655	463.554	279.14	65.6643	14	8	28	50	91.3561	53.6192	249.069	394.044	7.88089	28.7356	32.837	475.766	8	109.04	13.63	4.5977	9.08667	72.0372	12	129.827	10.8189	6.89655	10.8189	97.2285	26	106.004	4.07708	14.9425	8.83367
B4NPF8	4	NP	Female	6	33	17.7507	14	140.271	10.0194	15.2174	11.6892	434.025	3	3.77036	1.25679	0.314197	3.26087	445.503	17.7507	74.7732	7	6	18	31	82.0136	102.067	285.446	469.527	15.146	33.6957	39.1272	449.707	4	119.65	29.9125	4.34783	9.97083	64.0294	9	94.3257	10.4806	9.78261	7.86048	100.665	13	109.207	8.40054	14.1304	9.10058
B4NPF9	4	NP	Female	5	33	27.1266	21	176.506	8.40505	17.6471	14.7088	587.509	7	3.40333	0.48619	0.283611	5.88235	311.538	822.405	27.1266	11	3	23	37	76.2747	38.1373	223.752	338.164	9.13957	31.0924	28.1803	315.609	6	93.7918	15.632	5.04202	7.81598	36.6692	7	266.361	38.0516	5.88235	22.1967	256.284	18	127.024	7.05689	15.1261	10.5853
B4NPM10	4	NP	Male	3	33	49.6152	26	226.889	8.7265	20.6349	18.9074	309.903	9	5.0049	0.5561	0.417075	7.14286	258.587	557.846	49.6152	12	5	22	39	100.624	83.1147	191.988	375.727	9.63402	30.9524	31.3106	265.794	6	90.0548	15.0091	4.7619	7.50457	205.535	7	201.264	28.752	5.55556	16.772	65.5308	16	105.236	6.57725	12.6984	8.76967
B4NPM11	4	NP	Male	3	34	48.1805	28	216.879	7.74568	19.4444	18.0732	8.64179	9	6.00588	0.66732	0.50049	6.25	148.145	238	48.1805	18	8	25	51	123.579	63.8959	202.832	390.307	7.65308	35.4167	32.5256	152.349	11	101.633	9.23936	7.63889	8.46942	58.4906	12	195.758	16.3132	8.33333	16.3132	89.6544	15	89.888	5.99253	10.4167	7.49067
B4NPM7	4	NP	Male	4	33	26.7929	27	228.624	8.46756	20.6107	19.052	101.9	7	7.54072	1.07725	0.628393	5.34351	89.521	502.258	26.7929	16	5	26	47	83.6486	78.7771	279.741	442.167	9.4078	35.8779	36.8472	279.974	10	107.597	10.7597	7.63359	8.96642	140.171	6	128.793	21.4655	4.58015	10.7328	42.3081	17	100.899	5.93524	12.9771	8.40825
B4NPM8	4	NP	Male	2	33	51.9175	29	227.69	7.85138	21.3235	18.9742	179.743	7	2.93621	0.419459	0.244684	5.14706	78.7771	184.781	51.9175	18	6	24	48	97.3872	81.9469	158.989	338.323	7.0484	35.2941	28.1936	82.2472	10	156.12	15.612	7.35294	13.01	133.197	7	145.242	20.7489	5.14706	12.1035	330.29	16	99.097	6.19356	11.7647	8.25808
B4NPM9	4	NP	Male	1	33	15.8822	20	144.742	7.2371	21.5054	12.0618	45.4111	7	3.30323	0.47189	0.275269	7.52688	15.8822	1007.42	49.7821	13	2	18	33	82.414	49.2482	224.887	356.549	10.8045	35.4839	29.7124	22.6221	7	152.149	21.7356	7.52688	12.6791	93.625	5	303.564	60.7128	5.37634	25.297	68.8007	12	112.435	9.36958	12.9032	9.36958
B4PF17	4	P	Female	8	33	9.17565	29	187.016	6.44883	16.2921	15.5847	81.4798	9	5.63885	0.626539	0.469904	5.05618	359.118	9.17565	20.3533	17	12	31	60	81.6132	65.2891	207.703	354.605	5.91009	33.7079	29.5504	363.689	10	108.072	10.8072	5.61798	9.006	14.8812	17	155.018	9.11871	9.55056	12.9182	31.364	23	131.462	5.71574	12.9213	10.9552
B4PF18	4	P	Female	6	33	12.2787	29	179.009	6.17272	18.3544	14.9174	58.9244	10	10.577	1.0577	0.881417	6.32911	32.0647	425.45	12.2787	16	5	28	49	74.2394	31.2639	253.807	359.31	7.33286	31.0127	29.9425	36.0019	8	78.5102	9.81377	5.06329	6.54252	81.3797	11	164.861	14.9874	6.96203	13.7384	102.667	20	107.972	5.3986	12.6582	8.99767
B4PF19	4	P	Female	9	33	13.1462	17	152.908	8.99459	10.559	12.7423	55.5544	5	5.87242	1.17448	0.489368	3.10559	1038.02	37.1697	13.1462	2	14	34	50	36.0019	98.9302	226.322	361.254	7.22508	31.0559	30.1045	1055	1	50.3159	50.3159	0.621118	4.19299	26.3925	19	129.827	6.833	11.8012	10.8189	119.217	31	187.45	6.04677	19.2547	15.6208
B4PF20	4	P	Female	6	33	63.9626	21	162.626	7.7441	13.6364	13.5522	36.102	8	4.47104	0.55888	0.372587	5.19481	367.46	63.9626	75.1069	12	8	28	48	82.9812	81.68	120.318	284.979	5.93707	31.1688	23.7483	373.165	7	105.837	15.1196	4.54545	8.81975	69.3345	14	119.309	8.52207	9.09091	9.94242	85.4837	25	185.315	7.4126	16.2338	15.4429
B4PM17	4	P	Male	4	33	8.10794	34	176.706	5.19724	18.6813	14.7255	402.06	11	4.57114	0.415558	0.380928	6.04396	292.953	448.506	8.10794	17	7	32	56	70.2354	75.3071	188.543	334.086	5.96581	30.7692	27.8405	305.132	9	106.971	11.8857	4.94505	8.91425	130.127	10	163.694	16.3694	5.49451	13.6412	30.5633	26	136.734	5.259	14.2857	11.3945
B4PM18	4	P	Male	2	33	27.5603	25	186.049	7.44196	13.2275	15.5041	22.8557	5	2.23552	0.447104	0.186293	2.6455	306.867	27.5603	42.208	13	15	33	61	75.1736	81.2128	192.822	349.208	5.72473	32.2751	29.1007	309.403	6	54.52	9.08667	3.1746	4.54333	33.6663	20	145.968	7.2984	10.582	12.164	55.5544	28	103.468	3.69529	14.8148	8.62233
B4PM19	4	P	Male	1	33	18.8518	46	258.119	5.61128	22.7723	21.5099	44.1432	16	13.0127	0.813294	1.08439	7.92079	79.2109	18.8518	150.481	20	14	34	68	85.7424	67.1658	177.607	330.515	4.86052	33.6634	27.5429	85.15	10	78.6437	7.86437	4.9505	6.55364	158.622	15	201.831	13.4554	7.42574	16.8193	198.528	20	98.7634	4.93817	9.90099	8.23028
B4PM20	4	P	Male	4	33	13.4465	35	165.729	4.73511	16.9903	13.8108	449.807	10	3.7288	0.37288	0.310733	4.85437	52.5848	13.4465	125.022	22	15	34	71	82.6142	94.2923	172.769	349.675	4.92501	34.466	29.1396	56.6888	13	96.728	7.44062	6.31068	8.06067	163.927	16	164.528	10.283	7.76699	13.7107	139.904	28	93.8919	3.35328	13.5922	7.82432
B5WF1	5	Wistar	Female	3		7.17369	28	163.427	5.83668	19.5804	13.6189	196.159	8	4.03729	0.504661	0.336441	5.59441	7.17369	33.9332	51.9175	14	6	26	46	95.7938	76.8085	232.261	404.863	8.80138	32.1678	33.7386	14.0805	7	68.3002	9.75717	4.8951	5.69168	46.1785	10	130.695	13.0695	6.99301	10.8912	108.239	18	128.351	7.13061	12.5874	10.6959
B5WF2	5	Wistar	Female	5		13.0127	31	197.393	6.36752	18.4524	16.4494	20.9538	11	6.97349	0.633954	0.581124	6.54762	13.0127	351.411	23.8901	15	5	30	50	88.6535	73.839	206.16	368.653	7.37305	29.7619	30.721	533.622	7	57.0892	8.1556	4.16667	4.75743	172.469	9	153.183	17.0203	5.35714	12.7652	40.6398	25	110.575	4.423	14.881	9.21458
B5WF3	5	Wistar	Female	5		16.4494	9	101.232	11.248	7.69231	8.436	1020.83	2	0.867516	0.433758	0.072293	1.7094	1096.84	1036.75	16.4494	2	2	18	22	9.57604	19.8528	328.989	358.418	16.2917	18.8034	29.8682	1102.31	1	4.67124	4.67124	0.854701	0.38927	1075.05	2	23.9902	11.9951	1.7094	1.99918	26.0588	26	130.953	5.03665	22.2222	10.9128
B5WF4	5	Wistar	Female	6		41.5073	17	206.369	12.1394	18.0851	17.1974	68.7006	6	3.06967	0.511612	0.255806	6.38298	41.5073	85.3836	104.135	8	6	14	28	83.0813	99.5641	228.457	411.102	14.6822	29.7872	34.2585	49.8822	4	55.3876	13.8469	4.25532	4.61563	93.7585	6	123.354	20.559	6.38298	10.2795	110.208	14	104.836	7.48829	14.8936	8.73633
B5WF6	5	Wistar	Female	4		5.97251	33	207.57	6.29	20.7547	17.2975	203.9	11	5.87242	0.533856	0.489368	6.91824	5.97251	145.309	25.2247	16	6	25	47	153.484	83.3149	179.542	416.341	8.85832	29.5597	34.6951	12.5456	7	64.73	9.24714	4.40252	5.39417	80.3787	7	126.724	18.1034	4.40252	10.5603	30.1295	22	147.344	6.69745	13.8365	12.2787
B5WM1	5	Wistar	Male	2		7.17369	42	175.263	4.17293	21.1055	14.6052	97.3954	17	11.8116	0.6948	0.9843	8.54271	99.2305	7.17369	41.4739	15	13	31	59	95.5269	120.952	209.105	425.584	7.21329	29.6482	35.4653	254.95	6	56.4219	9.40365	3.01508	4.70182	10.944	15	173.637	11.5758	7.53769	14.4698	45.8115	25	106.104	4.24416	12.5628	8.842
B5WM2	5	Wistar	Male	1		25.7919	30	206.227	6.87423	17.7515	17.1856	61.994	9	4.07065	0.452294	0.339221	5.32544	25.7919	76.8753	105.403	17	11	27	55	134.365	100.231	177.674	412.27	7.49582	32.5444	34.3558	43.6427	9	58.9577	6.55086	5.32544	4.91314	83.782	12	140.304	11.692	7.10059	11.692	119.851	24	132.129	5.50537	14.2012	11.0107
B5WM3	5	Wistar	Male	3		44.6437	41	230.659	5.62583	24.4048	19.2216	74.9734	15	5.50539	0.367026	0.458783	8.92857	98.4964	44.6437	84.0823	15	13	27	55	71.5701	120.184	210.698	402.452	7.31731	32.7381	33.5377	105.87	7	38.2708	5.46726	4.16667	3.18923	130.394	12	207.336	17.278	7.14286	17.278	218.047	16	100.498	6.28113	9.52381	8.37483
B5WM4	5	Wistar	Male	1		5.40529	23	132.763	5.7723	17.5573	11.0636	463.22	7	5.07163	0.724519	0.422636	5.34351	438.663	544.433	5.40529	12	3	24	39	95.2266	96.2275	265.226	456.68	11.7097	29.771	38.0567	449.14	6	65.1304	10.8551	4.58015	5.42753	54.7536	8	143.541	17.9426	6.10687	11.9618	18.0844	19	97.362	5.12432	14.5038	8.1135
B5WM5	5	Wistar	Male	2		5.53876	47	169.191	3.59981	22.0657	14.0992	26.1589	20	6.07261	0.303631	0.506051	9.38967	5.53876	243.972	28.3277	19	8	32	59	140.805	70.0686	205.101	415.975	7.05042	27.6995	34.6645	8.57506	8	52.3179	6.53974	3.75587	4.35982	74.94	12	126.691	10.5576	5.6338	10.5576	37.9705	26	86.2845	3.31863	12.2066	7.19037
B5WM6	5	Wistar	Male	4		28.3277	56	190.612	3.40379	21.6216	15.8843	34.9676	23	6.80666	0.295942	0.567222	8.88031	37.3699	447.572	28.3277	19	11	41	71	102.334	79.4444	166.596	348.374	4.90668	27.4131	29.0312	42.942	9	50.9499	5.6611	3.4749	4.24582	65.1638	13	153.917	11.8398	5.01931	12.8264	75.6074	34	94.3257	2.77429	13.1274	7.86048
B6L1F1	6	LAD-1	Female	5	33	27.3601	16	184.948	11.5593	16.4948	15.4123	861.343	2	0.600588	0.300294	0.050049	2.06186	243.972	229.725	27.3601	9	6	16	31	72.3709	92.2904	185.648	350.309	11.3003	31.9588	29.1924	256.985	5	61.2933	12.2587	5.15464	5.10778	333.46	5	122.42	24.484	5.15464	10.2017	42.6751	15	139.703	9.31353	15.4639	11.6419
B6L1F2	6	LAD-1	Female	6	33	22.5554	21	164.127	7.81557	18.9189	13.6773	360.553	7	4.70461	0.672087	0.392051	6.30631	306.2	534.724	22.5554	10	6	18	34	81.2462	114.579	214.777	410.602	12.0765	30.6306	34.2169	318.445	5	38.1707	7.63414	4.5045	3.18089	164.428	7	94.6593	13.5228	6.30631	7.88828	39.2718	16	147.011	9.18819	14.4144	12.2509
B6L1F3	6	LAD-1	Female	3	32	39.3051	31	224.086	7.22858	20.2614	18.6738	254.115	14	8.27477	0.591055	0.689564	9.15033	269.497	594.482	39.3051	14	6	24	44	135.7	113.011	177.173	425.884	9.67918	28.7582	35.4903	275.036	8	66.098	8.26225	5.22876	5.50817	163.66	9	100.891	11.2101	5.88235	8.40758	51.05	18	83.415	4.63417	11.7647	6.95125
B6L1F4	6	LAD-1	Female	5	32	19.9195	26	164.828	6.33954	22.0339	13.7357	142.873	9	4.97153	0.552392	0.414294	7.62712	195.658	546.235	19.9195	11	2	20	33	74.9067	21.0873	218.647	314.641	9.53458	27.9661	26.2201	307.534	4	28.6614	7.16535	3.38983	2.38845	230.459	5	131.896	26.3792	4.23729	10.9913	29.1952	15	109.407	7.2938	12.7119	9.11725
B6L1F5	6	LAD-1	Female	6	32	23.8567	22	186.349	8.47041	17.8862	15.5291	241.937	5	3.03631	0.607262	0.253026	4.06504	249.111	451.575	23.8567	13	4	19	36	101.966	62.261	248.977	413.204	11.4779	29.2683	34.4337	260.322	7	61.5603	8.79433	5.69106	5.13002	358.151	4	95.627	23.9067	3.25203	7.96892	37.7703	17	122.754	7.22082	13.8211	10.2295
B6L1F6	6	LAD-1	Female	4	32	99.3639	21	265.126	12.625	21.875	22.0938	113.344	6	7.37389	1.22898	0.614491	6.25	99.3639	654.007	122.82	9	3	13	25	113.745	73.2717	282.769	469.786	18.7914	26.0417	39.1488	109.541	3	11.8116	3.9372	3.125	0.9843		0	0		0	0	145.743	14	67.4661	4.81901	14.5833	5.62218
B6L1M1	6	LAD-1	Male	1	32	18.3847	2	34.1334	17.0667	3.38983	2.84445		0	0		0	0			18.3847	0	0	8	8	0	0	77.4759	77.4759	9.68449	13.5593	6.45633		0	0		0	0	281.309	1	13.9136	13.9136	1.69492	1.15947	38.2041	18	558.238	31.0132	30.5085	46.5198
B6L1M2	6	LAD-1	Male	2	32	37.7703	13	160.557	12.3505	13.9785	13.3797	32.4318	2	2.20216	1.10108	0.183513	2.15054	519.942	436.594	37.7703	7	3	19	29	94.0588	47.1462	281.743	422.948	14.5844	31.1828	35.2457	533.389	4	44.9774	11.2444	4.30108	3.74812	222.318	6	103.435	17.2392	6.45161	8.61958	47.2463	16	204.1	12.7562	17.2043	17.0083
B6L1M3	6	LAD-1	Male	1	33	121.652	9	212.341	23.5934	10.1124	17.6951		0	0		0	0	523.746	573.528	121.652	9	3	13	25	88.4533	69.1677	140.304	297.925	11.917	28.0899	24.8271	532.188	5	48.6476	9.72952	5.61798	4.05397	360.053	4	74.9734	18.7433	4.49438	6.24778	155.619	16	130.294	8.14338	17.9775	10.8578
B6L1M4	6	LAD-1	Male	3	33	82.3139	13	191.487	14.7298	14.1304	15.9573	320.414	1	1.40137	1.40137	0.116781	1.08696	292.053	456.013	82.3139	9	4	13	26	92.4572	64.2963	160.257	317.01	12.1927	28.2609	26.4175	300.027	5	61.627	12.3254	5.43478	5.13558	535.191	4	106.871	26.7177	4.34783	8.90592	93.0244	14	102.834	7.34529	15.2174	8.5695
B6L1M5	6	LAD-1	Male	4	33	7.97447	5	86.4847	17.2969	5.81395	7.20706		0	0		0	0		346.873	7.97447	0	2	20	22	0	49.1815	414.297	463.479	21.0672	25.5814	38.6232		0	0		0	0	229.258	6	94.4258	15.7376	6.97674	7.86882	54.4867	22	195.959	8.90723	25.5814	16.3299
B6L1M6	6	LAD-1	Male	2	33	20.053	13	195.591	15.0455	13.5417	16.2993	38.471	2	1.23454	0.61727	0.102878	2.08333	567.856	20.053	54.6201	8	6	13	27	79.9449	94.8929	188.043	362.881	13.44	28.125	30.2401	574.596	5	43.3091	8.66182	5.20833	3.60909	322.316	5	42.4082	8.48164	5.20833	3.53402	72.3709	14	87.3856	6.24183	14.5833	7.28213
B7L2M1	7	LAD-2	Male	1	30	193.456	18	318.645	17.7025	20.6897	26.5537	299.927	6	4.60451	0.767418	0.383709	6.89655	308.102	383.642	193.456	11	4	13	28	111.976	37.2698	224.186	373.432	13.3369	32.1839	31.1193	314.208	6	80.9793	13.4965	6.89655	6.74827	398.59	6	148.779	24.7965	6.89655	12.3982	421.079	9	105.203	11.6892	10.3448	8.76692
B7L2M2	7	LAD-2	Male	3	30	84.8497	12	167.564	13.9637	13.1868	13.9637	555.477	2	1.6683	0.83415	0.139025	2.1978	84.8497	571.76	223.786	11	2	13	26	125.456	15.6153	150.714	291.785	11.2225	28.5714	24.3154	90.3885	6	85.5504	14.2584	6.59341	7.1292	429.32	4	67.4245	16.8561	4.3956	5.61871	239.067	15	212.308	14.1539	16.4835	17.6923
B7WF1	7	Wistar	Female	5		38.2374	24	226.989	9.45787	20	18.9157	25.525	10	3.47006	0.347006	0.289172	8.33333	38.2374	73.1049	90.4552	14	4	18	36	112.911	65.5308	181.803	360.245	10.0068	30	30.0204	41.207	7	109.174	15.5963	5.83333	9.09783	85.2835	8	146.577	18.3221	6.66667	12.2147	98.8968	13	143.24	11.0185	10.8333	11.9367
B7WF2	7	Wistar	Female	6		5.63885	20	215.044	10.7522	17.5439	17.9203	69.4346	5	3.06967	0.613934	0.255806	4.38596	51.8508	336.229	5.63885	10	4	22	36	101.658	62.0941	177.908	341.66	9.49056	31.5789	28.4717	495.819	5	88.2864	17.6573	4.38596	7.3572	220.816	5	108.339	21.6678	4.38596	9.02825	15.9489	19	141.705	7.45816	16.6667	11.8088
B7WF3	7	Wistar	Female	5		6.00588	36	217.313	6.03647	20.1117	18.1094	79.7781	12	5.27183	0.439319	0.439319	6.70391	199.128	95.2599	6.00588	17	8	28	53	141.372	72.9381	196.492	410.802	7.75098	29.6089	34.2335	324.985	8	68.2001	8.52501	4.46927	5.68334	157.321	9	120.752	13.4169	5.02793	10.0627	22.5221	24	95.627	3.98446	13.4078	7.96892
B7WF4	7	Wistar	Female	7		16.7497	13	85.4837	6.57567	10.2362	7.12364	6.37291	3	3.67026	1.22342	0.305855	2.3622	750.301	841.19	16.7497	7	1	25	33	38.838	4.30421	278.506	321.648	9.74692	25.9843	26.804	755.84	4	21.7546	5.43865	3.14961	1.81288	288.816	7	140.771	20.1101	5.51181	11.7309	24.3905	25	136	5.44	19.685	11.3333
B7WF5	7	Wistar	Female	8		18.5515	21	169.199	8.0571	17.5	14.0999	159.156	6	3.40333	0.567222	0.283611	5	18.5515	406.832	69.4346	9	5	22	36	110.542	75.3404	200.555	386.437	10.7344	30	32.2031	31.3307	4	48.8145	12.2036	3.33333	4.06787	201.364	6	97.7624	16.2937	5	8.14687	81.68	20	129.56	6.478	16.6667	10.7967
B7WF6	7	Wistar	Female	6		8.1413	26	172.402	6.63085	16.6667	14.3668	535.624	8	3.40333	0.425416	0.283611	5.12821	8.1413	35.4013	48.1805	14	8	26	48	94.3257	62.8949	157.946	315.167	6.56597	30.7692	26.2639	11.4445	7	55.7212	7.96017	4.48718	4.64343	39.9057	10	117.715	11.7715	6.41026	9.80958	54.4533	23	122.687	5.33422	14.7436	10.2239
B7WM1	7	Wistar	Male	2		29.1619	43	215.177	5.00412	25.2941	17.9314	52.1511	18	7.70755	0.428197	0.642296	10.5882	29.1619	138.803	67.7997	17	7	24	48	132.129	73.839	155.911	361.879	7.53915	28.2353	30.1566	32.3984	8	66.2649	8.28311	4.70588	5.52208	92.1903	6	129.093	21.5155	3.52941	10.7577	163.794	18	133.864	7.43689	10.5882	11.1553
B7WM2	7	Wistar	Male	4		12.212	33	191.721	5.80973	20.2454	15.9768	287.014	13	6.73993	0.518456	0.561661	7.97546	29.8292	12.212	85.8174	15	10	22	47	130.227	102.4	198.861	431.488	9.1806	28.8344	35.9573	32.7988	8	70.9947	8.87434	4.90798	5.91622	77.9763	10	130.761	13.0761	6.13497	10.8967	95.7271	19	121.085	6.37289	11.6564	10.0904
B7WM3	7	Wistar	Male	1		50.9165	35	260.522	7.44349	25.9259	21.7102	38.3709	15	7.07359	0.471573	0.589466	11.1111	50.9165	182.846	111.91	11	6	19	36	91.7899	76.2747	209.097	377.162	10.4767	26.6667	31.4301	53.6525	5	34.6005	6.9201	3.7037	2.88338	837.754	3	99.6976	33.2325	2.22222	8.30813	133.731	16	68.3669	4.27293	11.8519	5.69724
B7WM4	7	Wistar	Male	3		23.9234	45	190.345	4.22989	26.6272	15.8621	153.117	19	10.0098	0.526832	0.83415	11.2426	137.368	23.9234	40.6064	15	7	25	47	129.894	93.7251	229.124	452.743	9.63283	27.8107	37.7286	143.174	7	43.9764	6.28234	4.14201	3.6647	1044.29	2	45.4779	22.7389	1.18343	3.78982	55.9548	22	162.092	7.36782	13.0178	13.5077
B7WM5	7	Wistar	Male	4		14.0471	26	187.55	7.21346	19.403	15.6292	85.6505	9	4.50441	0.50049	0.375368	6.71642	100.899	39.0716	14.0471	12	5	22	39	81.9135	71.2698	232.987	386.17	9.9018	29.1045	32.1809	103.168	6	55.6211	9.27018	4.47761	4.63509	34.8007	5	86.9518	17.3904	3.73134	7.24598	23.8233	20	134.465	6.72325	14.9254	11.2054
B7WM6	7	Wistar	Male	2		16.0157	35	189.586	5.41674	20.5882	15.7988	38.838	11	5.0049	0.454991	0.417075	6.47059	16.0157	405.13	43.3091	14	6	28	48	87.978	75.9076	241.703	405.589	8.44976	28.2353	33.7991	20.7203	6	41.574	6.929	3.52941	3.4645	733.385	3	71.5367	23.8456	1.76471	5.96139	50.3159	27	130.595	4.83685	15.8824	10.8829
B8WF1	8	Wistar	Female	3		44.5436	32	242.204	7.56888	20.1258	20.1837	62.3611	14	5.17173	0.369409	0.430978	8.80503	44.5436	180.477	64.6299	14	5	26	45	96.2943	77.3758	143.007	316.677	7.03727	28.3019	26.3898	46.6123	6	58.7575	9.79292	3.77358	4.89646	120.451	11	176.473	16.043	6.91824	14.7061	76.1412	21	106.93	5.0919	13.2075	8.91083
B8WF2	8	Wistar	Female	5		6.7733	4	32.8321	8.20802	4.44444	2.73601	118.716	1	0.300294	0.300294	0.0250245	1.11111			6.7733	0	0	20	20	0	0	274.602	274.602	13.7301	22.2222	22.8835		0	0		0	0	10.4436	7	181.111	25.873	7.77778	15.0926	30.5299	22	202.865	9.22114	24.4444	16.9054
B8WF3	8	Wistar	Female	4		19.2855	2	26.3258	13.1629	2.7027	2.19382		0	0		0	0			19.2855	0	0	18	18	0	0	353.746	353.746	19.6526	24.3243	29.4788		0	0		0	0	235.531	5	146.31	29.262	6.75676	12.1925	31.9313	21	214.643	10.2211	28.3784	17.8869
B8WF4	8	Wistar	Female	6		15.7488	6	54.3198	9.0533	5.60748	4.52665	274.402	1	0.16683	0.16683	0.0139025	0.934579	15.7488	284.111	72.2374	6	1	25	32	40.3395	6.43964	352.278	399.057	12.4705	29.9065	33.2548	21.6879	4	25.8253	6.45632	3.73832	2.15211	171.034	10	212.375	21.2375	9.34579	17.6979	77.7428	23	190.954	8.30235	21.4953	15.9128
B8WF5	8	Wistar	Female	3		25.9254	32	227.723	7.11634	21.1921	18.9769	3.97055	14	6.97349	0.498106	0.581124	9.27152	25.9254	196.893	212.375	15	9	23	47	142.973	54.2865	227.122	424.382	9.02939	31.1258	35.3651	29.3621	8	84.4827	10.5603	5.29801	7.04022	205.067	11	133.689	12.1535	7.28477	11.1407	279.607	18	80.1451	4.45251	11.9205	6.67876
B8WF6	8	Wistar	Female	4		25.158	21	152.549	7.26424	14.8936	12.7124	350.643	7	2.90284	0.414691	0.241903	4.96454	359.185	25.158	69.4013	11	8	21	40	101.166	100.231	124.455	325.852	8.1463	28.3688	27.1543	364.657	6	34.1668	5.69447	4.25532	2.84723	29.1285	10	199.162	19.9162	7.0922	16.5968	88.3865	23	128.451	5.58483	16.3121	10.7043
B8WM1	8	Wistar	Male	1		9.20902	27	228.857	8.47619	21.2598	19.0714	131.896	8	2.90284	0.362855	0.241903	6.29921	9.20902	393.218	56.3218	15	6	19	40	138.736	81.5799	191.855	412.171	10.3043	31.4961	34.3476	23.8901	7	68.4337	9.77624	5.51181	5.70281	74.7398	7	134.223	19.1747	5.51181	11.1852	90.2217	15	90.8223	6.05482	11.811	7.56852
B8WM2	8	Wistar	Male	2		12.2787	38	187.617	4.93729	22.4852	15.6348	57.0559	18	6.84003	0.380002	0.570002	10.6509	61.0931	12.2787	36.102	17	7	24	48	126.457	65.8978	194.624	386.979	8.06206	28.4024	32.2482	67.4327	10	89.713	8.9713	5.91716	7.47608	26.1923	9	134.598	14.9553	5.32544	11.2165	165.996	19	125.556	6.60821	11.2426	10.463
B8WM3	8	Wistar	Male	1		13.1462	1	13.1462	13.1462	33.3333	1.09552		0	0		0	0		13.1462		0	1	0	1	0	3.97055	0	3.97055	3.97055	33.3333	0.330879		0	0		0	0	17.1168	1	1182.88	1182.88	33.3333	98.5733		0	0		0	0
B8WM4	8	Wistar	Male	2		7.34052	33	213.376	6.46594	20.2454	17.7813	184.948	11	4.43768	0.403425	0.369807	6.74847	156.587	416.174	7.34052	13	8	25	46	134.031	96.8615	209.305	440.197	9.56951	28.2209	36.6831	164.895	5	35.9352	7.18704	3.06748	2.9946	33.6663	8	151.982	18.9977	4.90798	12.6652	82.414	24	81.0126	3.37553	14.7239	6.75105
B9WF1	9	Wistar	Female	5		14.5476	34	185.548	5.45729	25	15.4623	43.6427	13	5.73895	0.441458	0.478246	9.55882	14.5476	55.4877	179.909	18	7	16	41	137.393	98.1294	205.168	440.69	10.7485	30.1471	36.7242	26.9597	9	76.7752	8.53058	6.61765	6.39793	188.051	4	197.493	49.3732	2.94118	16.4577	215.611	14	76.9754	5.49824	10.2941	6.41462
B9WF2	9	Wistar	Female	6		20.9538	29	154.585	5.33052	18.239	12.8821	89.8213	12	5.63885	0.469904	0.469904	7.54717	20.9538	82.3139	95.627	17	5	24	46	115.446	93.6917	174.437	383.575	8.33858	28.9308	31.9646	24.2571	10	93.1579	9.31579	6.28931	7.76316	135.533	8	192.622	24.0778	5.03145	16.0518	107.105	21	82.2472	3.91653	13.2075	6.85393
B9WM1	9	Wistar	Male	1		15.5152	44	221.876	5.04264	27.673	18.4897	261.423	20	10.4436	0.52218	0.8703	12.5786	15.5152	305.866	140.871	26	8	14	48	225.22	86.518	165.062	476.8	9.93333	30.1887	39.7333	22.2885	15	135.7	9.04667	9.43396	11.3083	546.568	5	129.694	25.9388	3.14465	10.8078	165.896	9	42.7752	4.7528	5.66038	3.5646
B9WM2	9	Wistar	Male	3		7.04023	38	230.025	6.05329	21.5909	19.1688	155.686	16	18.8102	1.17564	1.56752	9.09091	7.04023	98.1961	39.5387	14	11	25	50	113.845	53.0853	205.401	372.331	7.44663	28.4091	31.0276	15.6153	7	47.1462	6.73517	3.97727	3.92885	92.9577	10	114.345	11.4345	5.68182	9.52875	50.683	22	80.2452	3.64751	12.5	6.6871
B9WM3	9	Wistar	Male	4		12.4122	1	12.4122	12.4122	33.3333	1.03435		0	0		0	0		12.4122		0	1	0	1	0	6.84003	0	6.84003	6.84003	33.3333	0.570002		0	0		0	0	19.2522	1	1180.75	1180.75	33.3333	98.3958		0	0		0	0
B9WM4	9	Wistar	Male	2		11.3111	19	160.257	8.43458	18.4466	13.3548	427.952	8	6.00588	0.750735	0.50049	7.76699	942.99	841.324	11.3111	6	3	17	26	51.8841	61.0598	324.618	437.562	16.8293	25.2427	36.4635	954.334	3	31.8897	10.6299	2.91262	2.65748	670.557	3	125.656	41.8853	2.91262	10.4713	25.0912	19	98.7634	5.19807	18.4466	8.23028
[truncated: 47 more columns]
